# Supplementary material for: Bis[bis­(1,10-phenanthroline-κ2 N,N′)copper(I)] μ6-oxido-dodeca­kis-μ2-oxido-hexa­oxidohexa­tungsten(VI)
Source: Acta Crystallogr Sect E Struct Rep Online. 2009 Jun 6;65(Pt 7):m741–2. doi: 10.1107/S1600536809020170 (PMC2969434; doi:10.1107/S1600536809020170)
Supplement: Supplementary file 1 [file e-65-0m741-sup1.cif]

##############################################################################
###                                                                        ###
###        Electronic paper (Acta Crystallographica Section E)             ###
###                                                                        ###
##############################################################################
#                                                                            #
# This CIF contains the data in a paper accepted for publication in Acta     #
# Crystallographica Section E. It conforms to the requirements of Notes      #
# for Authors for Section E, and has been peer reviewed under the auspices   #
# of the IUCr Commission on Journals.                                        #
#                                                                            #
# Full details of the Crystallographic Information File format               #
# are given in the paper "The Crystallographic Information File (CIF):       #
# a New Standard Archive File for Crystallography" by S. R. Hall, F. H.      #
# Allen and I. D. Brown [Acta Cryst. (1991), A47, 655-685].                  #
#                                                                            #
# The current version of the core CIF dictionary is obtainable from          #
# ftp://ftp.iucr.org/pub/cif_core.dic. The current version number is 2.4.    #
#                                                                            #
# Software is freely available for graphical display of the structure(s) in  #
# this CIF.  For information consult the CIF home page http://www.iucr.org/  #
# cif/home.html                                                              #
#                                                                            #
# This file may be used for bona fide research purposes within the           #
# scientific community so long as proper attribution is given to the journal # 
# article from which it was obtained.                                        #
#                                                                            #
##############################################################################
                                             
data_I
_audit_creation_method     SHELXL-97
_chemical_name_systematic
;
Bis[bis(1,10-phenanthroline-\k^2^<i>N</i>,<i>N</i>')copper(I)]
\m~6~-oxido-dodecakis-\m~2~-oxido-hexaoxidohexatungsten(VI)
;
_chemical_name_common     ?
_chemical_formula_moiety     '2(C24 H16 Cu1 N4 +), W6 O19 2-'
_chemical_formula_sum     'C48 H32 Cu2 N8 O19 W6'
_chemical_formula_iupac     '[Cu (C12 H8 N2)2]2 [W6 O19]'
_chemical_formula_weight     2255.00
_chemical_melting_point     ?
_symmetry_cell_setting     Triclinic
_symmetry_space_group_name_H-M     'P -1'
_symmetry_space_group_name_Hall     '-P 1'
loop_
    _symmetry_equiv_pos_as_xyz
    'x, y, z'
    '-x, -y, -z'
_cell_length_a     10.364(2)
_cell_length_b     11.772(2)
_cell_length_c     11.899(2)
_cell_angle_alpha     108.603(3)
_cell_angle_beta     102.151(3)
_cell_angle_gamma     100.694(3)
_cell_volume     1294.0(4)
_cell_formula_units_Z     1
_cell_measurement_reflns_used     226
_cell_measurement_theta_min     1.90
_cell_measurement_theta_max     26.00
_cell_measurement_temperature     290(2)
_exptl_crystal_description     block
_exptl_crystal_colour     red
_exptl_crystal_size_max     0.185
_exptl_crystal_size_mid     0.161
_exptl_crystal_size_min     0.066
_exptl_crystal_density_diffrn     2.894
_exptl_crystal_density_meas     ?
_exptl_crystal_density_method     'not measured'
_exptl_crystal_F_000     1030
_exptl_absorpt_coefficient_mu     14.166
_exptl_absorpt_correction_type     multi-scan
_exptl_absorpt_process_details     '(SADABS; Sheldrick, 1996)'
_exptl_absorpt_correction_T_min     0.09
_exptl_absorpt_correction_T_max     0.39
_diffrn_ambient_temperature     290(2)
_diffrn_radiation_type     MoK\a
_diffrn_radiation_wavelength     0.71073
_diffrn_radiation_source     'fine-focus sealed tube'
_diffrn_radiation_monochromator     graphite
_diffrn_measurement_device_type     'Bruker SMART APEX CCD'
_diffrn_measurement_method     '\f and \w'
_diffrn_detector_area_resol_mean     ?
_diffrn_reflns_number     7111
_diffrn_reflns_av_R_equivalents     0.0345
_diffrn_reflns_av_sigmaI/netI     0.0787
_diffrn_reflns_theta_min     1.90
_diffrn_reflns_theta_max     26.00
_diffrn_reflns_theta_full     26.00
_diffrn_measured_fraction_theta_max     0.968
_diffrn_measured_fraction_theta_full     0.968
_diffrn_reflns_limit_h_min     -12
_diffrn_reflns_limit_h_max     12
_diffrn_reflns_limit_k_min     -14
_diffrn_reflns_limit_k_max     14
_diffrn_reflns_limit_l_min     -7
_diffrn_reflns_limit_l_max     14
_diffrn_standards_number     ?
_diffrn_standards_interval_count     ?
_diffrn_standards_interval_time     ?
_diffrn_standards_decay_%     ?
_reflns_number_total     4932
_reflns_number_gt     3737
_reflns_threshold_expression     I>2\s(I)
_refine_ls_structure_factor_coef     Fsqd
_refine_ls_matrix_type     full
_refine_ls_R_factor_all     0.0743
_refine_ls_R_factor_gt     0.0592
_refine_ls_wR_factor_gt     0.1497
_refine_ls_wR_factor_ref     0.1568
_refine_ls_goodness_of_fit_ref     0.995
_refine_ls_restrained_S_all     0.995
_refine_ls_number_reflns     4932
_refine_ls_number_parameters     376
_refine_ls_number_restraints     0
_refine_ls_hydrogen_treatment     constr
_refine_ls_weighting_scheme     calc
_refine_ls_weighting_details
                 'calc w=1/[\s^2^(Fo^2^)+(0.1032P)^2^] where P=(Fo^2^+2Fc^2^)/3'
_atom_sites_solution_hydrogens     geom
_atom_sites_solution_primary     direct
_atom_sites_solution_secondary     difmap
_refine_ls_shift/su_max     0.001
_refine_ls_shift/su_mean     0.000
_refine_diff_density_max     2.722
_refine_diff_density_min     -4.776
_refine_ls_extinction_method     none
_refine_ls_extinction_coef     ?
loop_
    _atom_type_symbol
    _atom_type_description
    _atom_type_scat_dispersion_real
    _atom_type_scat_dispersion_imag
    _atom_type_scat_source
    'C' 'C' 0.0033 0.0016
                         'International Tables Vol C Tables 4.2.6.8 and 6.1.1.4'
    'H' 'H' 0.0000 0.0000
                         'International Tables Vol C Tables 4.2.6.8 and 6.1.1.4'
    'N' 'N' 0.0061 0.0033
                         'International Tables Vol C Tables 4.2.6.8 and 6.1.1.4'
    'O' 'O' 0.0106 0.0060
                         'International Tables Vol C Tables 4.2.6.8 and 6.1.1.4'
    'Cu' 'Cu' 0.3201 1.2651
                         'International Tables Vol C Tables 4.2.6.8 and 6.1.1.4'
    'W' 'W' -0.8490 6.8722
                         'International Tables Vol C Tables 4.2.6.8 and 6.1.1.4'
_computing_data_collection     'SMART (Bruker, 2007)'
_computing_cell_refinement     'SAINT (Bruker, 2007)'
_computing_data_reduction     'SAINT (Bruker, 2007)'
_computing_structure_solution     'SHELXS97 (Sheldrick, 2008)'
_computing_structure_refinement     'SHELXL97 (Sheldrick, 2008)'
_computing_molecular_graphics     'SHELXTL (Sheldrick, 2008)'
_computing_publication_material     'SHELXTL (Sheldrick, 2008)'
loop_
    _atom_site_type_symbol
    _atom_site_label
    _atom_site_fract_x
    _atom_site_fract_y
    _atom_site_fract_z
    _atom_site_U_iso_or_equiv
    _atom_site_adp_type
    _atom_site_calc_flag
    _atom_site_refinement_flags
    _atom_site_occupancy
    _atom_site_disorder_assembly
    _atom_site_disorder_group
    Cu Cu1 0.3440(2) 0.17655(17) 0.7772(2) 0.0595(5) Uani d . 1 . .
    W W1 0.99864(5) 0.40295(4) 0.64114(5) 0.03513(18) Uani d . 1 . .
    W W2 0.79637(5) 0.54681(4) 0.52487(5) 0.03706(19) Uani d . 1 . .
    W W3 1.12578(5) 0.68912(4) 0.66080(5) 0.03581(18) Uani d . 1 . .
    O O1 0.8370(8) 0.4620(8) 0.6363(8) 0.0341(19) Uani d . 1 . .
    O O2 0.6510(10) 0.5825(9) 0.5417(12) 0.059(3) Uani d . 1 . .
    O O3 0.8394(10) 0.6130(8) 0.4065(11) 0.050(3) Uani d . 1 . .
    O O4 0.9960(11) 0.3340(9) 0.7445(10) 0.051(3) Uani d . 1 . .
    O O5 1.2619(9) 0.6145(8) 0.6099(10) 0.045(2) Uani d . 1 . .
    O O6 0.9382(9) 0.6879(8) 0.6456(9) 0.041(2) Uani d . 1 . .
    O O7 1.2177(11) 0.8247(9) 0.7782(11) 0.061(3) Uani d . 1 . .
    O O8 1.1010(8) 0.7305(7) 0.5155(8) 0.035(2) Uani d . 1 . .
    O O9 1.0969(9) 0.5744(8) 0.7415(9) 0.039(2) Uani d . 1 . .
    O O10 1.0000 0.5000 0.5000 0.031(3) Uani d S 1 . .
    N N1 0.2642(13) 0.0765(10) 0.5929(13) 0.048(3) Uani d . 1 . .
    N N2 0.4498(12) 0.0484(10) 0.7689(11) 0.044(3) Uani d . 1 . .
    N N3 0.2306(12) 0.2179(10) 0.8990(12) 0.047(3) Uani d . 1 . .
    N N4 0.3947(12) 0.3613(10) 0.8196(10) 0.042(3) Uani d . 1 . .
    C C1 0.178(2) 0.0906(14) 0.504(2) 0.068(5) Uani d . 1 . .
    H H1 0.1385 0.1560 0.5268 0.082 Uiso calc R 1 . .
    C C2 0.142(2) 0.0199(17) 0.385(2) 0.080(6) Uani d . 1 . .
    H H2 0.0773 0.0344 0.3278 0.096 Uiso calc R 1 . .
    C C3 0.2024(16) -0.0766(14) 0.3453(16) 0.056(4) Uani d . 1 . .
    H H3 0.1787 -0.1268 0.2618 0.068 Uiso calc R 1 . .
    C C4 0.2968(15) -0.0962(12) 0.4310(14) 0.044(3) Uani d . 1 . .
    C C5 0.3614(17) -0.1966(13) 0.4029(16) 0.054(4) Uani d . 1 . .
    H H5 0.3440 -0.2488 0.3208 0.065 Uiso calc R 1 . .
    C C6 0.4458(16) -0.2159(13) 0.4929(15) 0.050(4) Uani d . 1 . .
    H H6 0.4824 -0.2835 0.4724 0.060 Uiso calc R 1 . .
    C C7 0.4805(13) -0.1353(11) 0.6187(14) 0.039(3) Uani d . 1 . .
    C C8 0.5707(16) -0.1458(14) 0.7184(18) 0.058(4) Uani d . 1 . .
    H H8 0.6135 -0.2095 0.7022 0.069 Uiso calc R 1 . .
    C C9 0.5981(17) -0.0672(16) 0.8371(18) 0.062(4) Uani d . 1 . .
    H H9 0.6565 -0.0772 0.9021 0.075 Uiso calc R 1 . .
    C C10 0.5340(17) 0.0312(14) 0.8582(16) 0.055(4) Uani d . 1 . .
    H H10 0.5523 0.0865 0.9391 0.066 Uiso calc R 1 . .
    C C11 0.4206(14) -0.0325(12) 0.6521(14) 0.043(3) Uani d . 1 . .
    C C12 0.3243(13) -0.0200(11) 0.5541(15) 0.044(4) Uani d . 1 . .
    C C13 0.1527(18) 0.1470(15) 0.9380(15) 0.057(4) Uani d . 1 . .
    H H13 0.1458 0.0622 0.9088 0.069 Uiso calc R 1 . .
    C C14 0.082(2) 0.189(2) 1.017(2) 0.081(6) Uani d . 1 . .
    H H14 0.0293 0.1342 1.0418 0.097 Uiso calc R 1 . .
    C C15 0.0890(16) 0.3146(17) 1.0626(15) 0.059(4) Uani d . 1 . .
    H H15 0.0407 0.3452 1.1178 0.071 Uiso calc R 1 . .
    C C16 0.1710(13) 0.3947(13) 1.0228(14) 0.044(3) Uani d . 1 . .
    C C17 0.1811(16) 0.5272(16) 1.0604(14) 0.058(4) Uani d . 1 . .
    H H17 0.1343 0.5636 1.1145 0.069 Uiso calc R 1 . .
    C C18 0.2586(16) 0.5961(14) 1.0160(15) 0.058(4) Uani d . 1 . .
    H H18 0.2639 0.6805 1.0404 0.069 Uiso calc R 1 . .
    C C19 0.3338(14) 0.5465(12) 0.9329(15) 0.046(4) Uani d . 1 . .
    C C20 0.4137(14) 0.6171(12) 0.8855(14) 0.048(4) Uani d . 1 . .
    H H20 0.4201 0.7015 0.9061 0.058 Uiso calc R 1 . .
    C C21 0.4822(15) 0.5605(13) 0.8086(14) 0.048(3) Uani d . 1 . .
    H H21 0.5372 0.6056 0.7762 0.057 Uiso calc R 1 . .
    C C22 0.4684(16) 0.4334(14) 0.7791(13) 0.047(3) Uani d . 1 . .
    H H22 0.5159 0.3967 0.7259 0.056 Uiso calc R 1 . .
    C C23 0.3262(14) 0.4188(12) 0.8966(14) 0.040(3) Uani d . 1 . .
    C C24 0.2409(14) 0.3435(12) 0.9414(13) 0.040(3) Uani d . 1 . .
loop_
    _atom_site_aniso_label
    _atom_site_aniso_U_11
    _atom_site_aniso_U_22
    _atom_site_aniso_U_33
    _atom_site_aniso_U_12
    _atom_site_aniso_U_13
    _atom_site_aniso_U_23
    Cu1 0.0742(13) 0.0385(9) 0.0669(13) 0.0301(9) 0.0312(11) 0.0058(10)
    W1 0.0357(3) 0.0281(3) 0.0464(4) 0.0106(2) 0.0163(2) 0.0163(3)
    W2 0.0287(3) 0.0320(3) 0.0566(4) 0.0150(2) 0.0205(3) 0.0157(3)
    W3 0.0350(3) 0.0243(3) 0.0448(3) 0.0056(2) 0.0146(2) 0.0081(2)
    O1 0.035(4) 0.039(5) 0.043(5) 0.012(4) 0.024(4) 0.025(4)
    O2 0.042(6) 0.050(6) 0.094(9) 0.026(5) 0.032(6) 0.023(6)
    O3 0.045(5) 0.032(5) 0.076(7) 0.013(4) 0.019(5) 0.020(5)
    O4 0.057(6) 0.039(5) 0.063(7) 0.013(4) 0.033(5) 0.018(5)
    O5 0.032(5) 0.033(4) 0.064(7) 0.004(4) 0.009(4) 0.015(5)
    O6 0.038(5) 0.031(4) 0.055(6) 0.013(4) 0.026(4) 0.009(4)
    O7 0.061(6) 0.037(5) 0.077(8) 0.003(5) 0.030(6) 0.009(6)
    O8 0.036(5) 0.027(4) 0.039(5) 0.004(3) 0.008(4) 0.010(4)
    O9 0.042(5) 0.030(4) 0.045(5) 0.007(4) 0.018(4) 0.013(4)
    O10 0.016(5) 0.024(5) 0.052(8) 0.010(4) 0.011(5) 0.010(6)
    N1 0.050(7) 0.034(6) 0.067(9) 0.025(5) 0.022(7) 0.014(6)
    N2 0.051(7) 0.037(6) 0.046(7) 0.023(5) 0.022(6) 0.006(6)
    N3 0.048(7) 0.037(6) 0.058(8) 0.017(5) 0.019(6) 0.013(6)
    N4 0.051(7) 0.032(5) 0.035(6) 0.019(5) 0.005(5) 0.003(5)
    C1 0.073(12) 0.034(8) 0.090(15) 0.007(8) 0.036(11) 0.008(10)
    C2 0.066(11) 0.065(12) 0.110(18) 0.018(9) -0.004(11) 0.051(14)
    C3 0.066(10) 0.037(8) 0.059(10) 0.003(7) 0.022(9) 0.012(8)
    C4 0.053(8) 0.027(6) 0.050(9) 0.000(6) 0.025(7) 0.014(7)
    C5 0.074(11) 0.034(7) 0.062(10) 0.010(7) 0.048(9) 0.010(8)
    C6 0.063(9) 0.037(7) 0.068(11) 0.028(7) 0.046(9) 0.017(8)
    C7 0.039(7) 0.022(6) 0.063(9) 0.009(5) 0.030(7) 0.013(6)
    C8 0.052(9) 0.048(8) 0.090(14) 0.031(7) 0.035(9) 0.027(10)
    C9 0.062(10) 0.064(10) 0.072(12) 0.024(8) 0.017(9) 0.037(10)
    C10 0.071(11) 0.045(8) 0.053(10) 0.023(7) 0.026(9) 0.011(8)
    C11 0.047(8) 0.029(6) 0.062(9) 0.012(5) 0.033(7) 0.018(7)
    C12 0.039(7) 0.025(6) 0.080(11) 0.015(5) 0.036(7) 0.019(7)
    C13 0.075(11) 0.043(8) 0.047(9) 0.018(8) 0.012(8) 0.010(8)
    C14 0.085(14) 0.088(14) 0.109(17) 0.035(11) 0.059(13) 0.061(14)
    C15 0.055(9) 0.088(12) 0.050(10) 0.035(9) 0.032(8) 0.025(10)
    C16 0.035(7) 0.046(8) 0.046(8) 0.021(6) 0.011(6) 0.007(7)
    C17 0.055(9) 0.068(10) 0.043(9) 0.031(8) 0.024(8) -0.005(8)
    C18 0.058(9) 0.041(8) 0.059(10) 0.027(7) 0.012(8) -0.004(8)
    C19 0.042(7) 0.031(7) 0.057(10) 0.018(6) 0.012(7) 0.002(7)
    C20 0.052(8) 0.029(7) 0.053(9) 0.008(6) 0.001(7) 0.012(7)
    C21 0.058(9) 0.040(7) 0.047(9) 0.022(7) 0.016(7) 0.013(7)
    C22 0.064(9) 0.053(9) 0.031(8) 0.031(7) 0.016(7) 0.016(7)
    C23 0.041(7) 0.038(7) 0.046(8) 0.023(6) 0.014(6) 0.013(7)
    C24 0.050(8) 0.034(6) 0.035(7) 0.022(6) 0.008(6) 0.008(6)
loop_
    _geom_bond_atom_site_label_1
    _geom_bond_atom_site_label_2
    _geom_bond_site_symmetry_2
    _geom_bond_distance
    _geom_bond_publ_flag
    Cu1 N1 . 2.027(14) y
    Cu1 N2 . 2.013(11) y
    Cu1 N3 . 2.050(12) y
    Cu1 N4 . 2.007(11) y
    W1 O4 . 1.678(10) y
    W1 O3 2_766 1.904(10) y
    W1 O1 . 1.926(8) y
    W1 O9 . 1.929(9) y
    W1 O8 2_766 1.931(8) y
    W1 O10 . 2.3139(6) y
    W2 O2 . 1.672(9) y
    W2 O3 . 1.904(11) y
    W2 O6 . 1.915(9) y
    W2 O1 . 1.923(8) y
    W2 O5 2_766 1.941(9) y
    W2 O10 . 2.3314(6) y
    W3 O7 . 1.691(11) y
    W3 O5 . 1.899(10) y
    W3 O9 . 1.907(9) y
    W3 O6 . 1.912(9) y
    W3 O8 . 1.921(9) y
    W3 O10 . 2.3392(6) y
    N1 C1 . 1.31(2) ?
    N1 C12 . 1.393(15) ?
    N2 C10 . 1.321(19) ?
    N2 C11 . 1.342(18) ?
    N3 C13 . 1.310(19) ?
    N3 C24 . 1.377(17) ?
    N4 C22 . 1.308(18) ?
    N4 C23 . 1.363(17) ?
    C1 C2 . 1.33(3) ?
    C1 H1 . 0.9300 ?
    C2 C3 . 1.40(3) ?
    C2 H2 . 0.9300 ?
    C3 C4 . 1.37(2) ?
    C3 H3 . 0.9300 ?
    C4 C12 . 1.39(2) ?
    C4 C5 . 1.45(2) ?
    C5 C6 . 1.34(2) ?
    C5 H5 . 0.9300 ?
    C6 C7 . 1.42(2) ?
    C6 H6 . 0.9300 ?
    C7 C8 . 1.40(2) ?
    C7 C11 . 1.444(18) ?
    C8 C9 . 1.35(2) ?
    C8 H8 . 0.9300 ?
    C9 C10 . 1.42(2) ?
    C9 H9 . 0.9300 ?
    C10 H10 . 0.9300 ?
    C11 C12 . 1.43(2) ?
    C13 C14 . 1.34(2) ?
    C13 H13 . 0.9300 ?
    C14 C15 . 1.38(3) ?
    C14 H14 . 0.9300 ?
    C15 C16 . 1.41(2) ?
    C15 H15 . 0.9300 ?
    C16 C24 . 1.383(19) ?
    C16 C17 . 1.46(2) ?
    C17 C18 . 1.34(2) ?
    C17 H17 . 0.9300 ?
    C18 C19 . 1.43(2) ?
    C18 H18 . 0.9300 ?
    C19 C20 . 1.39(2) ?
    C19 C23 . 1.407(18) ?
    C20 C21 . 1.36(2) ?
    C20 H20 . 0.9300 ?
    C21 C22 . 1.39(2) ?
    C21 H21 . 0.9300 ?
    C22 H22 . 0.9300 ?
    C23 C24 . 1.436(19) ?
loop_
    _geom_angle_atom_site_label_1
    _geom_angle_atom_site_label_2
    _geom_angle_atom_site_label_3
    _geom_angle_site_symmetry_1
    _geom_angle_site_symmetry_3
    _geom_angle
    _geom_angle_publ_flag
    N4 Cu1 N2 . . 134.8(5) ?
    N4 Cu1 N1 . . 113.4(5) ?
    N2 Cu1 N1 . . 83.1(5) ?
    N4 Cu1 N3 . . 83.3(5) ?
    N2 Cu1 N3 . . 122.9(5) ?
    N1 Cu1 N3 . . 124.7(5) ?
    O4 W1 O3 . 2_766 105.4(5) ?
    O4 W1 O1 . . 102.4(4) ?
    O3 W1 O1 2_766 . 152.1(4) ?
    O4 W1 O9 . . 103.8(5) ?
    O3 W1 O9 2_766 . 87.0(4) ?
    O1 W1 O9 . . 84.9(4) ?
    O4 W1 O8 . 2_766 103.6(4) ?
    O3 W1 O8 2_766 2_766 86.7(4) ?
    O1 W1 O8 . 2_766 88.4(4) ?
    O9 W1 O8 . 2_766 152.6(4) ?
    O4 W1 O10 . . 179.0(4) ?
    O3 W1 O10 2_766 . 75.4(3) ?
    O1 W1 O10 . . 76.7(2) ?
    O9 W1 O10 . . 75.8(3) ?
    O8 W1 O10 2_766 . 76.8(2) ?
    O2 W2 O3 . . 104.0(5) ?
    O2 W2 O6 . . 104.2(5) ?
    O3 W2 O6 . . 85.8(4) ?
    O2 W2 O1 . . 104.6(5) ?
    O3 W2 O1 . . 151.4(4) ?
    O6 W2 O1 . . 86.5(4) ?
    O2 W2 O5 . 2_766 105.0(5) ?
    O3 W2 O5 . 2_766 85.8(4) ?
    O6 W2 O5 . 2_766 150.8(4) ?
    O1 W2 O5 . 2_766 87.6(4) ?
    O2 W2 O10 . . 178.9(4) ?
    O3 W2 O10 . . 75.0(3) ?
    O6 W2 O10 . . 75.4(3) ?
    O1 W2 O10 . . 76.4(2) ?
    O5 W2 O10 2_766 . 75.4(3) ?
    O7 W3 O5 . . 103.7(5) ?
    O7 W3 O9 . . 103.7(5) ?
    O5 W3 O9 . . 87.3(4) ?
    O7 W3 O6 . . 105.1(5) ?
    O5 W3 O6 . . 151.2(4) ?
    O9 W3 O6 . . 86.1(4) ?
    O7 W3 O8 . . 104.4(5) ?
    O5 W3 O8 . . 87.2(4) ?
    O9 W3 O8 . . 151.9(4) ?
    O6 W3 O8 . . 85.6(4) ?
    O7 W3 O10 . . 179.2(4) ?
    O5 W3 O10 . . 75.9(3) ?
    O9 W3 O10 . . 75.6(3) ?
    O6 W3 O10 . . 75.3(3) ?
    O8 W3 O10 . . 76.3(2) ?
    W2 O1 W1 . . 117.0(4) ?
    W2 O3 W1 . 2_766 119.4(5) ?
    W3 O5 W2 . 2_766 118.7(4) ?
    W3 O6 W2 . . 119.3(4) ?
    W3 O8 W1 . 2_766 117.0(4) ?
    W3 O9 W1 . . 118.4(5) ?
    W1 O10 W1 . 2_766 180.0000(10)
                                 ?
    W1 O10 W2 . . 89.885(19) ?
    W1 O10 W2 2_766 . 90.115(19) ?
    W1 O10 W2 . 2_766 90.115(19) ?
    W1 O10 W2 2_766 2_766 89.885(19) ?
    W2 O10 W2 . 2_766 180.00(3) ?
    W1 O10 W3 . . 90.18(2) ?
    W1 O10 W3 2_766 . 89.82(2) ?
    W2 O10 W3 . . 89.97(2) ?
    W2 O10 W3 2_766 . 90.03(2) ?
    W1 O10 W3 . 2_766 89.82(2) ?
    W1 O10 W3 2_766 2_766 90.18(2) ?
    W2 O10 W3 . 2_766 90.03(2) ?
    W2 O10 W3 2_766 2_766 89.97(2) ?
    W3 O10 W3 . 2_766 180.00(2) ?
    C1 N1 C12 . . 115.1(14) ?
    C1 N1 Cu1 . . 133.2(10) ?
    C12 N1 Cu1 . . 111.5(10) ?
    C10 N2 C11 . . 118.6(12) ?
    C10 N2 Cu1 . . 130.3(10) ?
    C11 N2 Cu1 . . 111.0(10) ?
    C13 N3 C24 . . 118.4(13) ?
    C13 N3 Cu1 . . 131.6(10) ?
    C24 N3 Cu1 . . 110.1(10) ?
    C22 N4 C23 . . 115.1(11) ?
    C22 N4 Cu1 . . 132.8(10) ?
    C23 N4 Cu1 . . 111.7(9) ?
    N1 C1 C2 . . 125.8(17) ?
    N1 C1 H1 . . 117.1 ?
    C2 C1 H1 . . 117.1 ?
    C1 C2 C3 . . 119.4(18) ?
    C1 C2 H2 . . 120.3 ?
    C3 C2 H2 . . 120.3 ?
    C4 C3 C2 . . 119.1(16) ?
    C4 C3 H3 . . 120.5 ?
    C2 C3 H3 . . 120.5 ?
    C3 C4 C12 . . 117.3(14) ?
    C3 C4 C5 . . 124.4(14) ?
    C12 C4 C5 . . 118.2(14) ?
    C6 C5 C4 . . 121.2(14) ?
    C6 C5 H5 . . 119.4 ?
    C4 C5 H5 . . 119.4 ?
    C5 C6 C7 . . 121.4(13) ?
    C5 C6 H6 . . 119.3 ?
    C7 C6 H6 . . 119.3 ?
    C8 C7 C6 . . 125.5(13) ?
    C8 C7 C11 . . 114.8(13) ?
    C6 C7 C11 . . 119.8(14) ?
    C9 C8 C7 . . 122.9(14) ?
    C9 C8 H8 . . 118.6 ?
    C7 C8 H8 . . 118.6 ?
    C8 C9 C10 . . 117.1(16) ?
    C8 C9 H9 . . 121.4 ?
    C10 C9 H9 . . 121.4 ?
    N2 C10 C9 . . 123.5(15) ?
    N2 C10 H10 . . 118.3 ?
    C9 C10 H10 . . 118.3 ?
    N2 C11 C12 . . 119.9(12) ?
    N2 C11 C7 . . 123.1(14) ?
    C12 C11 C7 . . 117.0(13) ?
    C4 C12 N1 . . 123.4(15) ?
    C4 C12 C11 . . 122.2(12) ?
    N1 C12 C11 . . 114.4(13) ?
    N3 C13 C14 . . 124.0(16) ?
    N3 C13 H13 . . 118.0 ?
    C14 C13 H13 . . 118.0 ?
    C13 C14 C15 . . 120.0(17) ?
    C13 C14 H14 . . 120.0 ?
    C15 C14 H14 . . 120.0 ?
    C14 C15 C16 . . 118.1(15) ?
    C14 C15 H15 . . 120.9 ?
    C16 C15 H15 . . 120.9 ?
    C24 C16 C15 . . 118.1(13) ?
    C24 C16 C17 . . 119.0(14) ?
    C15 C16 C17 . . 122.9(14) ?
    C18 C17 C16 . . 119.1(13) ?
    C18 C17 H17 . . 120.5 ?
    C16 C17 H17 . . 120.5 ?
    C17 C18 C19 . . 123.5(13) ?
    C17 C18 H18 . . 118.3 ?
    C19 C18 H18 . . 118.3 ?
    C20 C19 C23 . . 118.0(14) ?
    C20 C19 C18 . . 123.8(13) ?
    C23 C19 C18 . . 118.2(14) ?
    C21 C20 C19 . . 118.8(12) ?
    C21 C20 H20 . . 120.6 ?
    C19 C20 H20 . . 120.6 ?
    C20 C21 C22 . . 118.7(14) ?
    C20 C21 H21 . . 120.7 ?
    C22 C21 H21 . . 120.7 ?
    N4 C22 C21 . . 125.8(14) ?
    N4 C22 H22 . . 117.1 ?
    C21 C22 H22 . . 117.1 ?
    N4 C23 C19 . . 123.7(13) ?
    N4 C23 C24 . . 117.5(11) ?
    C19 C23 C24 . . 118.8(13) ?
    N3 C24 C16 . . 121.4(13) ?
    N3 C24 C23 . . 117.2(12) ?
    C16 C24 C23 . . 121.4(12) ?
loop_
    _geom_torsion_atom_site_label_1
    _geom_torsion_atom_site_label_2
    _geom_torsion_atom_site_label_3
    _geom_torsion_atom_site_label_4
    _geom_torsion_site_symmetry_1
    _geom_torsion_site_symmetry_2
    _geom_torsion_site_symmetry_3
    _geom_torsion_site_symmetry_4
    _geom_torsion
    _geom_torsion_publ_flag
    O6 W2 O1 W1 . . . . -77.3(5) ?
    O5 W2 O1 W1 2_766 . . . 74.1(5) ?
    O3 W1 O1 W2 2_766 . . . 4.5(11) ?
    O9 W1 O1 W2 . . . . 78.0(5) ?
    O8 W1 O1 W2 2_766 . . . -75.4(5) ?
    O6 W2 O3 W1 . . . 2_766 75.4(6) ?
    O5 W2 O3 W1 2_766 . . 2_766 -76.6(6) ?
    O9 W3 O5 W2 . . . 2_766 76.2(6) ?
    O6 W3 O5 W2 . . . 2_766 -0.6(12) ?
    O8 W3 O5 W2 . . . 2_766 -76.3(6) ?
    O7 W3 O6 W2 . . . . -178.3(6) ?
    O9 W3 O6 W2 . . . . -75.1(6) ?
    O8 W3 O6 W2 . . . . 78.1(5) ?
    O2 W2 O6 W3 . . . . 180.0(6) ?
    O3 W2 O6 W3 . . . . -76.6(6) ?
    O1 W2 O6 W3 . . . . 75.8(5) ?
    O5 W2 O6 W3 2_766 . . . -3.0(12) ?
    O10 W2 O6 W3 . . . . -1.0(4) ?
    O7 W3 O8 W1 . . . 2_766 179.1(5) ?
    O5 W3 O8 W1 . . . 2_766 75.6(5) ?
    O9 W3 O8 W1 . . . 2_766 -3.3(11) ?
    O6 W3 O8 W1 . . . 2_766 -76.5(5) ?
    O7 W3 O9 W1 . . . . -178.3(5) ?
    O5 W3 O9 W1 . . . . -74.9(5) ?
    O6 W3 O9 W1 . . . . 77.1(5) ?
    O4 W1 O9 W3 . . . . 179.6(5) ?
    O3 W1 O9 W3 2_766 . . . 74.5(6) ?
    O1 W1 O9 W3 . . . . -78.9(5) ?
loop_
    _geom_hbond_atom_site_label_D
    _geom_hbond_atom_site_label_H
    _geom_hbond_atom_site_label_A
    _geom_hbond_site_symmetry_D
    _geom_hbond_site_symmetry_H
    _geom_hbond_site_symmetry_A
    _geom_hbond_distance_DH
    _geom_hbond_distance_HA
    _geom_hbond_distance_DA
    _geom_hbond_angle_DHA
    _geom_hbond_publ_flag
    C1 H1 O3 . . 2_666 0.93 2.53 3.36(2) 149 yes
    C17 H17 O4 . . 2_667 0.93 2.52 3.45(2) 178 yes
    C15 H15 O9 . . 2_667 0.93 2.49 3.430(10)
                                           178 yes
data_global
_journal_date_recd_electronic     2009-05-02
_journal_date_accepted     2009-05-27
_journal_name_full     'Acta Crystallographica, Section E'
_journal_year     2009
_journal_volume     65
_journal_issue      7
_journal_page_first     m741
_journal_page_last     m742
_journal_paper_category     QM
_journal_coeditor_code     HY2197
_publ_contact_author_name     'Prof. Bi-Song Zhang'
_publ_contact_author_address
;
      College of Materials Science and Chemical Engineering
      Jinhua College of Profession and Technology
      Jinhua, Zhejiang 321017
      People's Republic of China.
;
_publ_contact_author_email     'zbs_jy@163.com'
_publ_contact_author_fax     '86 579 82264066'
_publ_contact_author_phone     '86 579 82230609'
_publ_section_title
;
Bis[bis(1,10-phenanthroline-\k^2^<i>N</i>,<i>N</i>')copper(I)]
\m~6~-oxido-dodecakis-\m~2~-oxido-hexaoxidohexatungsten(VI)
;
loop_
    _publ_author_name
    _publ_author_address
    'Zhen-Fang Li'
;
College of Materials Science and Chemical Engineering
Jinhua College of Profession and Technology
Jinhua, Zhejiang 321017
People's Republic of China
;
    'Bi-Song Zhang'
;
College of Materials Science and Chemical Engineering
Jinhua College of Profession and Technology
Jinhua, Zhejiang 321017
People's Republic of China
;
    'Chang-Sheng Wu'
;
College of Materials Science and Chemical Engineering
Jinhua College of Profession and Technology
Jinhua, Zhejiang 321017
People's Republic of China
;
