# Supplementary material for: Bis[bis­(1,10-phenanthroline-κ2 N,N′)copper(I)] μ6-oxido-dodeca­kis-μ2-oxido-hexa­oxidohexa­tungsten(VI)
Source: Acta Crystallogr Sect E Struct Rep Online. 2009 Jun 6;65(Pt 7):m741–2. doi: 10.1107/S1600536809020170 (PMC2969434; doi:10.1107/S1600536809020170)
Supplement: Supplementary file 2 [file e-65-0m741-Isup2.hkl]

# 
# h,k,l, Fc-squared, Fo-squared, sigma(Fo-squared) and status flag 
# 
data_I
_shelx_title ' shx97 in P-1' 
_shelx_refln_list_code          4 
_shelx_F_calc_maximum      450.00 
_exptl_crystal_F_000      1030.00 
_reflns_d_resolution_high  0.8106 
 
loop_ 
 _symmetry_equiv_pos_as_xyz 
 'x, y, z' 
 '-x, -y, -z' 
 
_cell_length_a    10.3641 
_cell_length_b    11.7719 
_cell_length_c    11.8987 
_cell_angle_alpha 108.603 
_cell_angle_beta  102.151 
_cell_angle_gamma 100.694 
 
_shelx_F_squared_multiplier     1.000 
 
loop_ 
 _refln_index_h 
 _refln_index_k 
 _refln_index_l 
 _refln_F_squared_calc 
 _refln_F_squared_meas 
 _refln_F_squared_sigma 
 _refln_observed_status 
   1   0   0    53038.90    52032.82   3038.95 o 
   2   0   0      136.47      476.62     70.14 o 
   3   0   0     3756.81     3593.51    131.57 o 
   4   0   0      174.16      175.20     39.99 o 
   5   0   0    16398.46    15544.39    529.93 o 
   6   0   0    15460.73    15087.92    519.06 o 
   7   0   0     2066.62     2245.50    123.15 o 
   8   0   0     5386.78     5537.47    421.95 o 
   9   0   0    14845.45    14697.71    736.51 o 
  10   0   0     5831.36     6096.41    339.29 o 
  11   0   0      275.02      300.67    109.75 o 
  12   0   0      326.86      363.13    129.45 o 
 -12   1   0      154.67      305.01    118.81 o 
 -11   1   0     2385.01     2573.45    181.07 o 
 -10   1   0    14241.80    14596.82   1055.02 o 
  -9   1   0    15461.55    14925.50    838.87 o 
  -8   1   0     3818.38     3742.66    218.12 o 
  -7   1   0     2891.92     2873.00    355.74 o 
  -6   1   0      917.89      860.06     61.73 o 
  -5   1   0    14592.97    13752.85    827.15 o 
  -4   1   0    10672.51     9904.98    748.43 o 
  -3   1   0     2818.89     2627.03    118.03 o 
  -2   1   0    16634.98    17963.93   1449.18 o 
  -1   1   0    63723.45    79629.91   6109.52 o 
   0   1   0   101486.34   109733.17   4447.22 o 
   1   1   0    61607.67    60701.89   2269.95 o 
   2   1   0    11979.39    11164.29    516.66 o 
   3   1   0    10483.90     9643.89    332.19 o 
   4   1   0     7039.26     6840.23    243.20 o 
   5   1   0    30949.06    31229.71   1069.98 o 
   6   1   0    40846.00    40734.03   1707.85 o 
   7   1   0     6044.53     6251.38    309.05 o 
   8   1   0      212.97      137.38     62.53 o 
   9   1   0      622.37      437.81     89.26 o 
  10   1   0     1362.71     1430.66    135.76 o 
  11   1   0       12.29       17.93    110.14 o 
 -11   2   0      552.32      574.50     96.53 o 
 -10   2   0     8288.48     8430.69    701.24 o 
  -9   2   0     5793.90     5566.51    263.65 o 
  -8   2   0     1298.18     1240.89    135.76 o 
  -7   2   0    12260.88    11475.44    490.45 o 
  -6   2   0     2900.75     2699.19    132.73 o 
  -5   2   0    12870.18    12225.51    637.11 o 
  -4   2   0    60844.77    59009.90   2438.04 o 
  -3   2   0     8524.07     9107.87    746.95 o 
  -2   2   0      233.86      409.72     85.71 o 
  -1   2   0      102.09      107.26     55.96 o 
   0   2   0     8449.37     9323.67    316.91 o 
   1   2   0     2171.77     2241.49     80.38 o 
   2   2   0     6368.01     6794.25    330.56 o 
   3   2   0    12714.67    13013.47    479.65 o 
   4   2   0     6246.20     5712.26    216.29 o 
   5   2   0    40992.79    39746.14   1356.93 o 
   6   2   0    22742.91    24641.88   1039.49 o 
   7   2   0      166.05      205.97     58.58 o 
   8   2   0     7502.46     8358.75    437.61 o 
   9   2   0     2091.90     2169.73    160.19 o 
  10   2   0      430.75      673.07    118.22 o 
  11   2   0     1174.47     1506.71    161.37 o 
 -11   3   0      443.79      467.17    312.69 o 
 -10   3   0       28.17       59.50    244.91 o 
  -9   3   0      210.42      133.53    175.46 o 
  -8   3   0     4496.15     4396.54    208.88 o 
  -7   3   0    22699.89    22288.47   1666.80 o 
  -6   3   0       27.16       62.99     33.11 o 
  -5   3   0    21078.83    21365.42    893.82 o 
  -4   3   0    32405.44    35446.91   2850.29 o 
  -3   3   0       48.21       38.40     20.50 o 
  -2   3   0    51177.60    66013.70   3155.46 o 
  -1   3   0    65699.72    79565.94   2687.94 o 
   0   3   0     1660.74     1809.34     65.81 o 
   1   3   0        7.08       10.19     12.04 o 
   2   3   0     1143.70     1279.48     64.75 o 
   3   3   0        5.41       11.78     21.98 o 
   4   3   0      241.52      212.80     39.98 o 
   5   3   0     2128.96     2228.09    206.89 o 
   6   3   0     1363.65     1535.30     95.51 o 
   7   3   0    10368.95    10856.02    606.47 o 
   8   3   0    12201.24    13507.04    685.87 o 
   9   3   0     1067.43      994.82    123.93 o 
 -12   4   0     2886.39     2625.47    453.18 o 
 -10   4   0     5165.71     4489.21    527.66 o 
  -9   4   0       30.83        0.00    209.64 o 
  -8   4   0        8.94       12.94     42.98 o 
  -7   4   0     7588.49     7323.90    358.21 o 
  -6   4   0     4242.24     4028.99    184.17 o 
  -5   4   0     4007.40     3586.63    379.88 o 
  -4   4   0       29.14       59.05     24.93 o 
  -3   4   0    19333.62    23229.73   1114.06 o 
  -2   4   0    44350.00    52153.68   2489.26 o 
  -1   4   0    63079.39    70554.23   1952.06 o 
   0   4   0     9086.65     9533.53    327.03 o 
   1   4   0    16144.34    15946.62    546.91 o 
   2   4   0      518.72      501.11     30.19 o 
   3   4   0     9338.80     9102.38    319.48 o 
   4   4   0    12998.50    12681.86    438.93 o 
   5   4   0    12661.69    12036.39    509.71 o 
   6   4   0     2851.43     2720.61    142.10 o 
   7   4   0     4424.94     4582.01    262.45 o 
   8   4   0     7019.07     7725.29    418.10 o 
   9   4   0      205.82      100.88    104.82 o 
  10   4   0     1176.56     1346.92    159.99 o 
 -10   5   0     2352.95     2652.46    405.30 o 
  -9   5   0       59.48      314.66    237.82 o 
  -8   5   0      865.63      923.69    224.22 o 
  -7   5   0      645.80      777.30    185.41 o 
  -6   5   0    22562.46    22678.35   1857.24 o 
  -5   5   0    23608.14    27316.92   2218.20 o 
  -4   5   0     1821.64     2098.98    119.64 o 
  -3   5   0    14670.93    17403.50    839.18 o 
  -2   5   0    31437.55    36212.52   1222.68 o 
  -1   5   0     3795.67     3972.46    139.85 o 
   0   5   0     3225.02     3407.68    122.53 o 
   1   5   0     9503.21     9819.82    337.90 o 
   2   5   0       10.44       27.25     21.70 o 
   3   5   0    48522.78    47283.00   1609.70 o 
   4   5   0    42328.09    41272.95   1402.67 o 
   5   5   0     8920.36     8902.67    668.34 o 
   6   5   0      621.06      822.02     93.79 o 
   7   5   0       15.74       21.08     80.78 o 
   8   5   0      798.54      808.43    116.64 o 
   9   5   0      790.86      769.81    134.97 o 
 -11   6   0     6816.98     6216.01    698.48 o 
 -10   6   0     1706.83     1846.40    372.59 o 
  -9   6   0     4269.10     3672.51    447.27 o 
  -8   6   0     1497.95     1720.30    281.17 o 
  -7   6   0     7722.66     7915.23    715.23 o 
  -6   6   0    32680.46    33954.38   2756.50 o 
  -5   6   0    39746.90    43620.20   2088.18 o 
  -4   6   0     6185.30     6769.67    498.40 o 
  -3   6   0     1493.88     1680.21     72.90 o 
  -2   6   0      597.77      651.08     43.91 o 
  -1   6   0     2956.09     2691.50    144.20 o 
   0   6   0      401.48      404.40     26.91 o 
   1   6   0      745.29      722.61     38.15 o 
   2   6   0     6833.41     6986.17    244.61 o 
   3   6   0    24514.14    23383.98    801.08 o 
   4   6   0    28656.32    27992.90   1319.24 o 
   5   6   0      493.82      494.75     78.62 o 
   6   6   0     3268.04     3483.16    211.22 o 
   7   6   0      832.52      706.56    111.72 o 
   8   6   0      393.90      438.40    121.77 o 
   9   6   0     2777.66     3026.43    228.56 o 
 -12   7   0       33.75       63.25    410.81 o 
 -11   7   0      569.58      299.69    357.22 o 
 -10   7   0      379.22       60.29    300.28 o 
  -9   7   0      141.09       85.91    244.52 o 
  -8   7   0     1517.35     1384.55    265.21 o 
  -7   7   0     3694.28     3199.04    362.34 o 
  -6   7   0    34040.81    35312.73   2870.58 o 
  -5   7   0     6401.05     7338.32    397.42 o 
  -4   7   0      847.13     1111.27     93.39 o 
  -3   7   0    12791.03    14104.65    491.84 o 
  -2   7   0     1806.90     1884.33    113.61 o 
  -1   7   0    11269.88    11358.23    391.00 o 
   0   7   0    13450.70    12940.30    445.53 o 
   1   7   0     2134.57     2190.61     89.27 o 
   2   7   0     4421.74     3911.93    148.07 o 
   3   7   0     2378.55     2326.71    131.69 o 
   4   7   0      231.87      223.63     65.81 o 
   5   7   0     1880.97     2001.27    145.61 o 
   6   7   0     2682.63     2887.33    194.67 o 
   7   7   0      655.69      501.45    119.99 o 
   8   7   0     1552.24     1871.82    183.24 o 
 -11   8   0      508.93      225.41    379.09 o 
 -10   8   0      861.46      859.07    343.43 o 
  -9   8   0      533.62      471.70    274.47 o 
  -8   8   0      422.95      234.67    217.52 o 
  -7   8   0     2771.52     2500.55    309.34 o 
  -6   8   0     3486.03     3587.43    203.66 o 
  -5   8   0      596.07      668.24     51.80 o 
  -4   8   0    16559.01    17788.25    616.79 o 
  -3   8   0    15290.87    16068.29    557.54 o 
  -2   8   0      150.24      154.11     47.71 o 
  -1   8   0     8808.65     8541.28    426.48 o 
   0   8   0    22028.07    20984.48    720.37 o 
   1   8   0        4.05       45.88     31.69 o 
   2   8   0     7789.26     7161.16    258.43 o 
   3   8   0     2069.49     2049.22     95.08 o 
   4   8   0      708.87      726.07     93.59 o 
   5   8   0     1254.59     1242.30    125.71 o 
   6   8   0      430.71      370.82    117.04 o 
   7   8   0       29.23       24.63    123.74 o 
 -11   9   0      261.45      275.45    399.58 o 
 -10   9   0     3805.92     2321.65    431.90 o 
  -9   9   0       21.89       41.77    269.54 o 
  -8   9   0     3434.35     2878.07    372.00 o 
  -7   9   0    12140.21    11483.11   1012.55 o 
  -6   9   0     3889.19     3932.91    162.18 o 
  -5   9   0      696.51      752.98     59.46 o 
  -4   9   0     4910.23     4787.53    182.40 o 
  -3   9   0    10125.60    10082.03    500.81 o 
  -2   9   0      170.58       52.43     52.57 o 
  -1   9   0     2877.68     2800.89    164.66 o 
   0   9   0       87.71       71.43     55.48 o 
   1   9   0     4331.50     3908.18    152.09 o 
   2   9   0    22099.42    20986.62    726.54 o 
   3   9   0    10223.92    10006.74    512.48 o 
   4   9   0        3.12        0.00     87.09 o 
   5   9   0      234.31      183.04    109.55 o 
   6   9   0       24.53       97.14    124.92 o 
 -10  10   0     1049.91      639.18    358.99 o 
  -9  10   0      249.96      181.27    289.25 o 
  -8  10   0    14842.24    14089.28    562.41 o 
  -7  10   0    15804.80    15340.14    674.37 o 
  -6  10   0     4544.95     4428.66    180.30 o 
  -5  10   0       26.10       11.17     47.47 o 
  -4  10   0      107.59       73.62     61.90 o 
  -3  10   0     2533.62     2404.85    149.55 o 
  -2  10   0     5152.28     5169.11    276.33 o 
  -1  10   0     1533.23     1360.36    110.83 o 
   0  10   0     2907.29     3060.42    182.65 o 
   1  10   0    12970.13    12050.89    599.86 o 
   2  10   0     9336.75     9152.40    582.63 o 
   3  10   0     5506.74     5134.69    293.58 o 
   4  10   0      161.57      259.69    113.10 o 
   5  10   0     1522.06     1101.22    156.44 o 
  -9  11   0     1789.19     1643.49    176.60 o 
  -8  11   0     8989.78     8428.61    404.31 o 
  -7  11   0    13279.35    12146.10    538.52 o 
  -6  11   0        5.38       40.58     58.48 o 
  -5  11   0     2289.86     2067.89    144.64 o 
  -4  11   0       11.64        0.00     69.29 o 
  -3  11   0     3020.49     2775.29    172.85 o 
  -2  11   0    12179.90    11413.81    574.07 o 
  -1  11   0    11110.31    10201.86    519.34 o 
   0  11   0     1245.60     1000.63    109.35 o 
   1  11   0     1056.74      975.71    140.48 o 
  -8  12   0     1146.05     1062.42    135.86 o 
  -7  12   0      775.97      615.44    141.08 o 
  -6  12   0       70.84       68.39     78.48 o 
  -5  12   0     2851.36     2683.16    178.73 o 
  -4  12   0       12.07       15.49     82.48 o 
  -3  12   0     8678.83     7752.56    405.42 o 
  -2  12   0     8187.58     7230.31    385.44 o 
  -1  12   0     3603.11     3215.20    203.32 o 
   0  12   0      143.53      218.31    125.71 o 
   1  12   0      818.82      666.37    163.73 o 
  -7  13   0       69.98       52.61    219.50 o 
  -6  13   0       55.87       79.40    198.22 o 
  -5  13   0        0.57        0.00     87.04 o 
  -4  13   0       88.23       84.57     99.24 o 
  -3  13   0     1901.17     1627.17    150.73 o 
  -2  13   0     3049.35     2710.67    193.15 o 
  -1  13   0      258.44      166.30    137.14 o 
   0  13   0     3857.04     3002.79    278.80 o 
   3 -14   1        0.60       17.58    114.77 o 
   4 -14   1      979.24      614.71    127.25 o 
  -1 -13   1     6063.10     5762.24    424.41 o 
   0 -13   1     6139.07     5541.57    415.35 o 
   1 -13   1       11.01        0.59    137.14 o 
   2 -13   1     2072.86     2008.46    162.27 o 
   3 -13   1        3.74       42.15    100.42 o 
   4 -13   1     2219.99     2053.93    158.04 o 
   5 -13   1     6329.08     5248.16    302.05 o 
   6 -13   1     3738.90     2696.26    136.88 o 
   7 -13   1      125.24       44.24    101.93 o 
  -2 -12   1      372.10      242.94    156.25 o 
  -1 -12   1      575.11      438.79    160.19 o 
   0 -12   1      103.10       80.00    118.81 o 
   1 -12   1      127.56      145.58     93.42 o 
   2 -12   1     4124.96     3585.11    215.90 o 
   3 -12   1      508.01      521.47     94.65 o 
   4 -12   1    10644.37     9502.60    486.23 o 
   5 -12   1     7359.31     6331.78    247.47 o 
   6 -12   1     1193.46      980.93     79.60 o 
   7 -12   1      818.36      937.72     87.06 o 
   8 -12   1     2149.53     2135.86    190.93 o 
   9 -12   1       21.37        0.00    143.38 o 
  -2 -11   1     8051.44     7762.33    518.40 o 
  -1 -11   1     1107.60     1040.14    147.58 o 
   0 -11   1      327.00      235.42     88.60 o 
   1 -11   1      198.98      125.06     77.83 o 
   2 -11   1      274.72      283.88     79.06 o 
   3 -11   1      762.37      726.81     89.95 o 
   4 -11   1      868.12      765.46     65.33 o 
   5 -11   1     2923.07     3019.75    159.66 o 
   6 -11   1     1671.06     1506.63     91.85 o 
   7 -11   1     8992.09     8428.18    316.59 o 
   8 -11   1     4629.05     3682.75    458.50 o 
   9 -11   1      136.05      112.11    266.59 o 
  -6 -10   1       90.05       21.48    148.76 o 
  -5 -10   1      588.75      429.14    138.91 o 
  -4 -10   1      255.89      147.78    113.10 o 
  -3 -10   1     7855.39     7239.57    305.33 o 
  -2 -10   1    19304.79    19169.39   1170.97 o 
  -1 -10   1     7622.59     7155.47    466.38 o 
   0 -10   1      527.87      573.12     95.17 o 
   1 -10   1     1063.01     1106.64     93.21 o 
   2 -10   1      630.58      678.20     74.35 o 
   3 -10   1     5547.15     5030.27    267.75 o 
   4 -10   1     7443.28     7320.00    267.00 o 
   5 -10   1     1684.81     1693.68    120.18 o 
   6 -10   1     3338.30     3405.91    134.82 o 
   7 -10   1    13147.66    12669.70    705.77 o 
   8 -10   1     5247.07     4392.86    497.90 o 
   9 -10   1        4.17        9.06    275.65 o 
  10 -10   1     2147.52     1284.86    388.94 o 
  -7  -9   1      817.14      791.68    160.98 o 
  -6  -9   1     1854.93     1809.16    177.72 o 
  -5  -9   1      749.31      765.28    126.10 o 
  -4  -9   1     4852.72     4622.60    275.65 o 
  -3  -9   1    15910.28    15084.62    587.80 o 
  -2  -9   1    12425.31    12125.78    473.08 o 
  -1  -9   1     3518.80     3447.03    138.65 o 
   0  -9   1     1796.51     1707.19    114.67 o 
   1  -9   1     4865.95     4842.69    256.94 o 
   2  -9   1     6562.50     6457.96    330.32 o 
   3  -9   1    34857.42    34714.24   1187.88 o 
   4  -9   1    21775.48    22412.16    772.70 o 
   5  -9   1     5509.93     5889.12    311.28 o 
   6  -9   1      640.74      675.44     77.12 o 
   7  -9   1     1481.46     1483.91    114.96 o 
   8  -9   1     5764.73     5556.15    569.23 o 
   9  -9   1      979.41      629.72    295.94 o 
  10  -9   1      320.29      294.17    335.35 o 
  11  -9   1      546.04      485.49    429.14 o 
  -8  -8   1       42.03       95.56    141.08 o 
  -7  -8   1     3958.67     4194.25    273.29 o 
  -6  -8   1    12415.28    11920.13    621.64 o 
  -5  -8   1     3883.53     3530.64    222.65 o 
  -4  -8   1      978.44      735.72     97.93 o 
  -3  -8   1     2966.27     2798.62    133.11 o 
  -2  -8   1     6754.42     6537.28    238.07 o 
  -1  -8   1       57.64       74.64     32.16 o 
   0  -8   1      595.31      576.55     39.02 o 
   1  -8   1      147.58      151.79     46.77 o 
   2  -8   1    13861.05    14448.22    493.62 o 
   3  -8   1    55145.94    59341.89   2000.22 o 
   4  -8   1    19862.60    22006.16   1063.94 o 
   5  -8   1      857.80      976.59     83.10 o 
   6  -8   1     1461.99     1565.05    109.88 o 
   7  -8   1        0.56        0.00    151.32 o 
   8  -8   1     3043.42     2752.95    361.95 o 
   9  -8   1     8772.86     7651.79    759.96 o 
  10  -8   1      694.80      349.54    335.15 o 
  11  -8   1      251.08      187.18    394.46 o 
  -9  -7   1      599.66      341.06    150.93 o 
  -8  -7   1      354.64      116.45    123.54 o 
  -7  -7   1     8723.51     8906.70    482.93 o 
  -6  -7   1    10658.14    10346.82    541.84 o 
  -5  -7   1     2049.94     2103.53    153.10 o 
  -4  -7   1     2634.01     2686.50    128.33 o 
  -3  -7   1     7853.98     7768.24    277.58 o 
  -2  -7   1      531.71      635.33     45.28 o 
  -1  -7   1     8557.79     8522.60    297.12 o 
   0  -7   1      907.96      971.90     46.40 o 
   1  -7   1     4718.27     4488.85    159.55 o 
   2  -7   1     6813.40     7097.57    252.78 o 
   3  -7   1    13504.06    15433.01    749.54 o 
   4  -7   1     6877.53     7253.07    364.69 o 
   5  -7   1     8745.22    10265.74    792.37 o 
   6  -7   1    14210.82    13906.34   1035.31 o 
   7  -7   1      685.91      660.06    195.06 o 
   8  -7   1     8117.25     7207.48    692.38 o 
   9  -7   1     7629.52     6884.15    693.75 o 
  10  -7   1      693.51      513.47    335.35 o 
  11  -7   1      714.07      540.27    417.71 o 
  -9  -6   1        0.12        0.00    126.30 o 
  -8  -6   1       28.22        0.00    106.99 o 
  -7  -6   1     2079.65     2490.11    183.24 o 
  -6  -6   1     3953.78     4115.83    246.69 o 
  -5  -6   1     4841.92     5047.60    282.35 o 
  -4  -6   1    19466.43    18538.97    636.88 o 
  -3  -6   1    12257.16    11697.62    404.09 o 
  -2  -6   1      762.66      858.85     84.16 o 
  -1  -6   1    26784.34    26662.25    908.89 o 
   0  -6   1     6834.47     7311.31    255.08 o 
   1  -6   1    13303.92    14310.02    399.11 o 
   2  -6   1      303.25      349.29     29.70 o 
   3  -6   1       19.73       52.85     32.15 o 
   4  -6   1      875.30     1166.79    203.24 o 
   5  -6   1     2683.43     2877.26    158.33 o 
   6  -6   1    11525.40    12192.52    598.78 o 
   7  -6   1       81.82      103.64    165.71 o 
   8  -6   1    10636.05     9277.91    844.29 o 
   9  -6   1     4578.98     3970.03    476.82 o 
  10  -6   1     1751.60     1501.39    373.18 o 
  11  -6   1     5883.09     5693.68    683.51 o 
  12  -6   1     2043.81     1773.89    546.57 o 
 -10  -5   1      846.52      603.91    148.56 o 
  -9  -5   1       22.58       87.09    115.46 o 
  -8  -5   1     2362.20     2458.19    184.42 o 
  -7  -5   1     3189.02     3175.59    204.52 o 
  -6  -5   1     1725.00     1830.05    136.54 o 
  -5  -5   1     7250.99     6763.67    304.32 o 
  -4  -5   1    22994.94    22363.58    765.60 o 
  -3  -5   1     4475.11     4061.44    150.55 o 
  -2  -5   1     4320.95     4228.08    151.88 o 
  -1  -5   1     8321.04     8725.14    297.75 o 
   0  -5   1      161.84      222.20     33.01 o 
   1  -5   1    27769.31    29180.37    809.39 o 
   2  -5   1    75329.09    83293.45   3989.06 o 
   3  -5   1     1839.64     1833.59    102.29 o 
   4  -5   1        0.88       14.02     27.14 o 
   5  -5   1      205.02      207.03     36.49 o 
   6  -5   1     1506.16     1670.65    218.71 o 
   7  -5   1     2829.66     2453.85    289.44 o 
   8  -5   1       22.52       39.41    199.20 o 
   9  -5   1      262.28       98.91    251.22 o 
  10  -5   1     2986.49     2824.47    443.13 o 
  11  -5   1     9865.93     9894.23    986.74 o 
  12  -5   1     1797.81     2044.03    490.81 o 
 -10  -4   1      994.87      695.92    139.50 o 
  -9  -4   1     4217.16     4428.92    273.29 o 
  -8  -4   1    18314.39    19381.98    971.18 o 
  -7  -4   1    12550.72    12322.67    627.75 o 
  -6  -4   1     3832.81     3734.37    221.07 o 
  -5  -4   1        2.14       15.99     42.39 o 
  -4  -4   1     1439.11     1517.44     86.59 o 
  -3  -4   1    13827.01    14043.88    485.57 o 
  -2  -4   1      459.48      501.99     32.37 o 
  -1  -4   1      972.47     1072.64     44.87 o 
   0  -4   1    23666.19    24594.44    683.28 o 
   1  -4   1    64201.59    70731.25   2381.86 o 
   2  -4   1    54711.04    64013.83   3064.37 o 
   3  -4   1     9783.26    11058.50    534.57 o 
   4  -4   1    12877.30    14560.90    703.87 o 
   5  -4   1     1356.01     1302.21     54.17 o 
   6  -4   1    17895.55    16668.99    698.44 o 
   7  -4   1    15108.50    13604.39    576.89 o 
   8  -4   1     6405.42     5583.53    559.58 o 
   9  -4   1      500.07      230.14    251.02 o 
  10  -4   1     1860.91     1820.79    378.50 o 
  11  -4   1     4041.24     4929.38    596.03 o 
  12  -4   1     1366.38     1197.77    419.48 o 
 -11  -3   1       26.59        0.00    130.04 o 
 -10  -3   1      147.78      202.94    116.45 o 
  -9  -3   1     6996.69     7013.21    389.93 o 
  -8  -3   1    27793.82    29317.00   1443.86 o 
  -7  -3   1     8491.56     8520.32    445.49 o 
  -6  -3   1     1080.59     1006.49     79.78 o 
  -5  -3   1     4375.17     4261.78    176.54 o 
  -4  -3   1       18.83       23.66     31.86 o 
  -3  -3   1    23642.23    22643.96    850.37 o 
  -2  -3   1    30073.36    28857.41    991.94 o 
  -1  -3   1    13089.98    13680.44    466.44 o 
   0  -3   1    20085.90    21714.42    605.49 o 
   1  -3   1    88408.20   103421.77   4961.12 o 
   2  -3   1    17746.04    20538.85    985.16 o 
   3  -3   1        7.66       62.69     30.36 o 
   4  -3   1     2465.83     2689.64     98.31 o 
   5  -3   1      709.69      705.30     43.49 o 
   6  -3   1    37530.45    34776.93   1435.92 o 
   7  -3   1    46838.05    43511.00   1801.10 o 
   8  -3   1     3043.14     2812.37    243.83 o 
   9  -3   1       39.80        0.00     77.73 o 
  10  -3   1      430.28      304.61    322.94 o 
  11  -3   1      335.29      265.21    350.52 o 
  12  -3   1     1284.74     1432.83    393.87 o 
 -11  -2   1      593.17      629.13    138.32 o 
 -10  -2   1      625.13      603.51    118.22 o 
  -9  -2   1     2518.97     2488.53    176.54 o 
  -8  -2   1     6219.64     6493.24    351.31 o 
  -7  -2   1      992.01      973.87     83.26 o 
  -6  -2   1     6517.54     6267.15    295.94 o 
  -5  -2   1     7928.28     8301.20    295.30 o 
  -4  -2   1     5877.50     6300.14    227.06 o 
  -3  -2   1    32259.16    30039.52   1025.13 o 
  -2  -2   1   119136.73   118095.27   4894.80 o 
  -1  -2   1     2411.75     2487.11     91.85 o 
   0  -2   1    19116.33    20874.21    995.82 o 
   1  -2   1     3877.20     4249.30    207.98 o 
   2  -2   1    10244.77    11417.04    390.34 o 
   3  -2   1     2649.57     2798.08    100.64 o 
   4  -2   1      473.34      508.80     33.72 o 
   5  -2   1     6230.93     5782.23    251.65 o 
   6  -2   1    14675.29    13790.83    582.49 o 
   7  -2   1    28068.96    27167.64   1136.50 o 
   8  -2   1      877.75      789.82     89.55 o 
   9  -2   1     5804.41     5676.51    667.75 o 
  10  -2   1     2537.37     2692.80    372.20 o 
  11  -2   1       97.07       26.50     77.29 o 
 -11  -1   1      289.41      285.11    118.42 o 
 -10  -1   1     1452.04     1432.04    140.09 o 
  -9  -1   1     1455.57     1462.78    130.04 o 
  -8  -1   1      569.22      415.29     71.56 o 
  -7  -1   1        7.25        4.23     65.02 o 
  -6  -1   1      117.20       91.83     33.53 o 
  -5  -1   1     3047.70     3015.20    160.27 o 
  -4  -1   1     5886.46     5916.23    207.26 o 
  -3  -1   1    57835.71    53003.61   1773.23 o 
  -2  -1   1     2669.02     2243.88    259.79 o 
  -1  -1   1    23205.95    21400.99   1293.33 o 
   0  -1   1    36281.16    34697.65   1688.08 o 
   1  -1   1    61112.88    60271.20   2047.79 o 
   2  -1   1      249.22      290.37     49.22 o 
   3  -1   1    31768.02    31625.37   2291.01 o 
   4  -1   1      124.22      177.31     28.96 o 
   5  -1   1      391.23      414.62     37.39 o 
   6  -1   1      744.30      833.85     58.74 o 
   7  -1   1      124.93      163.72     75.37 o 
   8  -1   1      367.57      367.87     72.80 o 
   9  -1   1     5614.60     5580.07    413.87 o 
  10  -1   1     3312.87     3496.55    616.42 o 
  11  -1   1      324.77      326.68     94.97 o 
 -12   0   1     1217.38     1145.55    156.05 o 
 -10   0   1    12550.70    12468.08    638.78 o 
  -9   0   1    15895.00    15699.23    787.54 o 
  -8   0   1      128.68      112.00     61.45 o 
  -7   0   1     1328.33     1322.86    197.43 o 
  -6   0   1      152.47      158.23     46.86 o 
  -5   0   1     1783.65     1696.34     71.68 o 
  -4   0   1     6110.80     5251.47    187.17 o 
  -3   0   1      303.54      314.40     25.74 o 
  -2   0   1       91.15      171.81     36.06 o 
  -1   0   1   112036.41   129515.88   5279.40 o 
   1   0   1     3002.14     2692.20    399.98 o 
   2   0   1     2544.42     2468.32    138.71 o 
   3   0   1    17300.71    16043.30   1091.66 o 
   4   0   1      639.45      651.81     67.29 o 
   5   0   1    30410.83    29320.20   1223.78 o 
   6   0   1    25285.72    25244.92   1238.35 o 
   7   0   1     4092.41     3948.75    218.81 o 
   8   0   1     1557.87     1577.54    102.88 o 
   9   0   1      815.34      801.97     84.54 o 
  10   0   1      977.28     1063.66    213.78 o 
  11   0   1       31.44      194.47     99.11 o 
 -12   1   1       27.14        9.06    117.43 o 
 -11   1   1     4512.03     4809.59    290.43 o 
 -10   1   1    12172.03    12597.92    642.13 o 
  -9   1   1    14313.28    14231.75    617.85 o 
  -8   1   1      117.59       72.70     58.11 o 
  -7   1   1    12778.39    13088.04    575.99 o 
  -6   1   1      196.01      249.91     47.71 o 
  -5   1   1    41083.85    39168.78   1629.18 o 
  -4   1   1    54609.09    52507.84   4202.13 o 
  -3   1   1    77090.77    79073.66   6314.92 o 
  -2   1   1    13879.25    16310.82   1315.00 o 
  -1   1   1    34678.24    45711.66   1892.72 o 
   0   1   1    29889.90    31786.66   1923.05 o 
   1   1   1     1883.29     1860.44    119.37 o 
   2   1   1     2546.81     2485.57    174.16 o 
   3   1   1        4.58        9.74     27.84 o 
   4   1   1    17454.11    16507.44    694.94 o 
   5   1   1    64186.18    64086.93   2672.15 o 
   6   1   1    49358.52    50063.36   3956.14 o 
   7   1   1     1731.18     1786.48    106.52 o 
   8   1   1      310.81      271.51     63.51 o 
   9   1   1       81.85       49.82     70.10 o 
  10   1   1     1447.69     1613.11    138.12 o 
  11   1   1     1572.98     1406.62    145.21 o 
 -11   2   1      552.54      383.03    102.85 o 
 -10   2   1     5227.52     5229.10    257.18 o 
  -9   2   1     3363.25     3343.93    175.79 o 
  -8   2   1      285.12      175.49     59.53 o 
  -7   2   1     1434.29     1533.79    128.76 o 
  -6   2   1      967.71     1006.46    109.94 o 
  -5   2   1   120798.05   111932.73   8941.18 o 
  -4   2   1   122065.70   129565.65  10341.10 o 
  -3   2   1    19749.15    24161.82   1944.33 o 
  -2   2   1      146.78      295.94     53.20 o 
  -1   2   1     3990.52     5232.93    254.47 o 
   0   2   1     5245.48     5880.63    203.54 o 
   1   2   1    57621.26    60652.58   2068.40 o 
   2   2   1     6285.16     5954.31    347.56 o 
   3   2   1     4178.85     3836.51    339.59 o 
   4   2   1    28383.66    27535.50    935.74 o 
   5   2   1    33017.16    33607.56   1410.05 o 
   6   2   1    13727.84    14121.72    605.46 o 
   7   2   1       46.12        0.00    120.39 o 
   8   2   1     2972.21     3157.32    167.40 o 
   9   2   1       56.01       80.00     81.57 o 
  10   2   1     5772.88     6790.76    379.88 o 
  11   2   1     4154.55     5356.55    319.79 o 
 -11   3   1      811.67      853.55    300.48 o 
 -10   3   1       44.63      129.04     76.35 o 
  -9   3   1     3303.28     2974.08    159.67 o 
  -8   3   1     1110.15      949.72    106.99 o 
  -7   3   1     3722.33     3392.02    168.71 o 
  -6   3   1     7360.67     6190.59    550.31 o 
  -5   3   1    33123.23    37773.08   3043.18 o 
  -4   3   1    73252.56    87994.95   7033.70 o 
  -3   3   1      489.22      778.48    106.99 o 
  -2   3   1    24108.23    32257.17   1097.25 o 
  -1   3   1    12917.66    15992.26   1159.54 o 
   0   3   1     9770.04    10423.32    357.27 o 
   1   3   1    53960.67    54257.00   1847.16 o 
   2   3   1    40462.17    39396.01   1340.16 o 
   3   3   1     1175.87     1114.16     57.39 o 
   4   3   1        0.99       62.98     26.87 o 
   5   3   1     3545.46     3945.57    185.89 o 
   6   3   1      521.30      525.16     60.19 o 
   7   3   1      574.56      604.56    127.48 o 
   8   3   1      344.39      294.17     82.56 o 
   9   3   1      394.93      276.24     97.73 o 
  10   3   1     4878.03     6831.94    388.55 o 
 -12   4   1     1369.67     1298.06    389.93 o 
 -11   4   1     7406.67     6653.82    692.57 o 
 -10   4   1      722.83      429.34    253.98 o 
  -9   4   1     7324.85     6875.68    661.24 o 
  -8   4   1     9548.71     8925.13    392.94 o 
  -7   4   1      374.55      328.08     56.27 o 
  -6   4   1      226.29      249.84    125.71 o 
  -5   4   1      257.24      398.01    115.26 o 
  -4   4   1     2614.10     3256.17    310.13 o 
  -3   4   1       13.00       36.61     22.39 o 
  -2   4   1    16633.62    20526.08    701.20 o 
  -1   4   1    10143.74    11719.01    566.89 o 
   0   4   1    26048.13    27598.63    937.21 o 
   1   4   1    50309.05    51682.99   1761.68 o 
   2   4   1     5474.39     5592.60    341.06 o 
   3   4   1     3746.09     3453.85    147.46 o 
   4   4   1    30098.38    30182.44   1270.63 o 
   5   4   1     3148.30     3025.61    150.46 o 
   6   4   1     1279.86     1414.45    184.92 o 
   7   4   1      318.51      297.94     69.63 o 
   8   4   1        3.34        0.00     83.94 o 
   9   4   1      114.24       93.79    101.87 o 
  10   4   1      444.10      549.92    135.16 o 
 -11   5   1     4195.56     4177.31    537.70 o 
 -10   5   1       64.20       66.60    254.96 o 
  -9   5   1     3860.46     3487.69    410.03 o 
  -8   5   1     6293.55     5612.30    552.88 o 
  -7   5   1     3496.80     3432.13    365.10 o 
  -6   5   1    46998.79    49534.80   3994.26 o 
  -5   5   1    17864.51    21393.10   1750.25 o 
  -4   5   1       32.18      111.91     95.56 o 
  -3   5   1     2266.13     2743.03    108.09 o 
  -2   5   1      464.10      628.90     51.52 o 
  -1   5   1     9935.63    10649.48    517.91 o 
   0   5   1      609.50      650.97     40.46 o 
   1   5   1    12084.10    12451.57    429.69 o 
   2   5   1     5798.02     5351.54    190.94 o 
   3   5   1    42780.49    40772.13   1381.31 o 
   4   5   1    14966.16    15150.85    637.42 o 
   5   5   1     1726.28     1863.45    109.03 o 
   6   5   1     2764.26     2665.79    360.37 o 
   7   5   1     2290.68     2169.34    154.47 o 
   8   5   1      606.91      616.32    110.54 o 
   9   5   1     1691.39     1933.10    173.98 o 
 -12   6   1      358.13      167.08    370.23 o 
 -11   6   1     3356.29     2799.65    473.87 o 
 -10   6   1      388.12      335.15    277.82 o 
  -9   6   1      362.71      284.32    231.51 o 
  -8   6   1      186.49      197.03    197.62 o 
  -7   6   1     9888.91     9338.60    820.25 o 
  -6   6   1    45617.59    50266.78   4057.90 o 
  -5   6   1    33777.23    40382.60   3264.65 o 
  -4   6   1      888.76      905.30     52.73 o 
  -3   6   1     4266.22     5143.27    187.10 o 
  -2   6   1      847.83      830.78     62.05 o 
  -1   6   1    11683.94    12275.78    593.67 o 
   0   6   1    32448.47    31609.75   1073.69 o 
   1   6   1     8621.07     8526.51    297.42 o 
   2   6   1     5768.42     5934.46    212.26 o 
   3   6   1    14515.55    13435.96    462.01 o 
   4   6   1     8047.27     8347.71    363.24 o 
   5   6   1      200.50      203.20     59.46 o 
   6   6   1     1710.25     1617.05    130.44 o 
   7   6   1      288.34      294.76     98.32 o 
   8   6   1     3006.19     2941.51    211.02 o 
 -12   7   1      222.21      158.81    400.57 o 
 -11   7   1     2117.40     2059.39    431.90 o 
 -10   7   1     7473.63     6103.31    655.14 o 
  -9   7   1     1574.20     1154.62    292.00 o 
  -8   7   1      737.97      907.73    246.09 o 
  -7   7   1    11348.65    10988.95    964.48 o 
  -6   7   1    10644.18    11246.47    971.37 o 
  -5   7   1     7253.31     8419.87    372.37 o 
  -4   7   1      800.18      779.29     63.81 o 
  -3   7   1     8917.38    10153.00    500.12 o 
  -2   7   1     7125.19     7458.80    371.84 o 
  -1   7   1    49572.34    48794.66   2340.97 o 
   0   7   1    31688.37    30767.29   1050.91 o 
   1   7   1    11472.46    10948.53    380.52 o 
   2   7   1       80.07       71.80     31.63 o 
   3   7   1        8.53        9.10     46.07 o 
   4   7   1     1127.91     1022.12     82.94 o 
   5   7   1      591.77      359.19     83.15 o 
   6   7   1        2.88       12.22     90.83 o 
   7   7   1      496.23      372.79    116.64 o 
   8   7   1     4452.24     4494.73    289.84 o 
 -11   8   1     3477.95     2392.58    472.88 o 
 -10   8   1    10359.04     7913.45    799.36 o 
  -9   8   1     4297.32     3464.24    431.70 o 
  -8   8   1      804.34      436.63    237.03 o 
  -7   8   1       32.18        0.00    187.77 o 
  -6   8   1     2008.99     2173.02    136.80 o 
  -5   8   1      350.90      367.93     66.92 o 
  -4   8   1       24.26        0.00     36.55 o 
  -3   8   1      114.84      195.11     51.15 o 
  -2   8   1     5643.55     5863.51    300.85 o 
  -1   8   1    31252.46    30497.57   1462.59 o 
   0   8   1    12669.73    11840.68    412.37 o 
   1   8   1      405.00      468.94     63.30 o 
   2   8   1     4451.68     3925.94    153.04 o 
   3   8   1     1048.64     1078.24     83.37 o 
   4   8   1      764.91      696.71     93.00 o 
   5   8   1     5867.90     6020.95    336.73 o 
   6   8   1     2416.16     2315.34    182.06 o 
   7   8   1      289.18       40.39    126.89 o 
 -11   9   1     3798.61     2538.19    495.74 o 
 -10   9   1     5422.52     4710.48    586.96 o 
  -9   9   1      284.42      407.27    292.00 o 
  -8   9   1     6299.49     5576.99    448.05 o 
  -7   9   1     7657.96     7693.29    361.39 o 
  -6   9   1       54.92       41.00     70.82 o 
  -5   9   1     6098.06     6865.23    314.64 o 
  -4   9   1     1138.48     1202.13     95.66 o 
  -3   9   1      899.32     1083.51    105.71 o 
  -2   9   1      624.70      572.88     69.50 o 
  -1   9   1       29.89        0.00     54.61 o 
   0   9   1      567.34      503.89     71.26 o 
   1   9   1     3319.36     3228.02    131.37 o 
   2   9   1     8383.24     8062.18    394.74 o 
   3   9   1      157.75      288.26     78.62 o 
   4   9   1     3251.54     3245.53    205.51 o 
   5   9   1     4923.62     4623.00    279.20 o 
   6   9   1      909.26      852.37    147.58 o 
 -10  10   1      998.77      963.62    190.51 o 
  -9  10   1     1031.20      818.92    147.20 o 
  -8  10   1     8990.29     8168.06    389.65 o 
  -7  10   1     5031.17     4775.73    250.66 o 
  -6  10   1      478.01      291.82    160.58 o 
  -5  10   1     9736.93     9085.41    797.00 o 
  -4  10   1     4144.41     4165.00    234.66 o 
  -3  10   1     4044.75     3857.75    399.58 o 
  -2  10   1     7179.08     6558.51    342.16 o 
  -1  10   1     2579.47     2704.98    295.94 o 
   0  10   1     3371.46     3198.14    192.52 o 
   1  10   1     1010.11      952.57    101.09 o 
   3  10   1      181.59      217.92     95.17 o 
   4  10   1     2091.36     2229.43    176.54 o 
   5  10   1      668.56      664.79    141.86 o 
  -9  11   1      468.48      334.17    134.80 o 
  -8  11   1     4457.99     3913.22    232.16 o 
  -7  11   1     2476.72     2125.22    240.77 o 
  -6  11   1      174.04      171.42    182.45 o 
  -5  11   1      636.38      511.70    186.79 o 
  -4  11   1        9.44       49.35     74.94 o 
  -3  11   1     8986.31     8325.00    523.52 o 
  -2  11   1    25091.30    22365.15   1089.80 o 
  -1  11   1     4075.59     3605.68    217.52 o 
   0  11   1       25.95       19.97     85.81 o 
   1  11   1       98.88      108.96    111.91 o 
  -8  12   1       34.89       10.94    115.38 o 
  -7  12   1     3457.16     3269.57    395.64 o 
  -6  12   1     1284.58     1083.49    246.49 o 
  -5  12   1      120.81       89.06    181.27 o 
  -4  12   1     2990.84     2675.54    181.17 o 
  -3  12   1     7012.70     5929.96    326.65 o 
  -2  12   1     9490.87     8527.43    450.04 o 
  -1  12   1     1968.50     1873.40    264.71 o 
   0  12   1     1322.99     1344.44    144.92 o 
  -6  13   1     7631.27     6480.63    641.93 o 
  -5  13   1     1024.75     1122.50    258.51 o 
  -4  13   1      323.09      170.04    204.91 o 
  -3  13   1     2275.38     1981.26    163.40 o 
  -2  13   1      924.43      717.52    127.65 o 
  -1  13   1        1.53       20.95    128.51 o 
   1 -14   2       27.68       67.98    169.45 o 
   2 -14   2     2086.46     1695.28    212.60 o 
   3 -14   2      561.75      380.67    151.32 o 
   4 -14   2     2459.23     2230.28    180.93 o 
   5 -14   2     2774.05     2369.39    182.68 o 
  -2 -13   2     1354.74     1454.89    249.84 o 
  -1 -13   2     3956.13     3777.92    326.88 o 
   0 -13   2     2074.36     2126.78    233.09 o 
   1 -13   2      182.90      241.37    146.99 o 
   2 -13   2      331.35      372.39    133.39 o 
   3 -13   2      423.09      478.81    104.42 o 
   4 -13   2     6470.82     5949.08    329.63 o 
   5 -13   2    15903.01    13264.49    476.76 o 
   6 -13   2     2730.96     2355.97    192.77 o 
   7 -13   2        1.23        0.00     73.68 o 
  -2 -12   2        4.42       44.92    152.90 o 
  -1 -12   2       67.65       68.17    144.82 o 
   0 -12   2     2534.55     2556.31    233.48 o 
   1 -12   2     1136.36     1180.82    158.41 o 
   2 -12   2      239.43      147.23     88.50 o 
   3 -12   2     4297.18     3664.89    219.86 o 
   4 -12   2    10130.17     9928.43    359.61 o 
   5 -12   2     8769.89     7951.56    297.36 o 
   6 -12   2     1898.14     1730.85    101.91 o 
   7 -12   2     1551.98     1544.62    102.13 o 
   8 -12   2      535.65      166.49    281.56 o 
   9 -12   2     2136.63     1725.03    390.52 o 
  -3 -11   2     1397.30     1333.33    186.39 o 
  -2 -11   2     2122.66     1738.82    193.49 o 
  -1 -11   2        2.18       52.02    112.70 o 
   0 -11   2     4420.28     4111.50    307.96 o 
   1 -11   2    11712.11    10392.97    529.31 o 
   2 -11   2     2348.82     2318.24    194.18 o 
   3 -11   2      381.88      202.72     51.59 o 
   4 -11   2      953.30     1034.63     69.75 o 
   5 -11   2     1120.80     1126.17     80.93 o 
   6 -11   2       23.16        0.00     56.64 o 
   7 -11   2      675.56      641.55    167.48 o 
   8 -11   2      625.03      672.67    274.07 o 
   9 -11   2     2668.53     2078.51    385.59 o 
  -6 -10   2       90.37      197.62    146.99 o 
  -5 -10   2      153.24      142.26    132.41 o 
  -4 -10   2        6.68       72.71    114.67 o 
  -3 -10   2     3357.14     3378.53    268.16 o 
  -2 -10   2     8529.61     8372.54    550.12 o 
  -1 -10   2      447.37      383.43    105.02 o 
   0 -10   2    12424.61    11844.51    591.64 o 
   1 -10   2     9350.23     8510.71    430.98 o 
   2 -10   2      116.11      142.74     57.08 o 
   3 -10   2    11894.43    11818.55    413.80 o 
   4 -10   2     7871.55     7936.01    288.13 o 
   5 -10   2      272.83      340.18     71.06 o 
   6 -10   2       12.09       14.77     67.79 o 
   7 -10   2      310.35      241.43     75.92 o 
   8 -10   2        3.25        0.00    234.27 o 
   9 -10   2      720.06      447.46    259.89 o 
  10 -10   2     1546.40     1402.48    406.09 o 
  -7  -9   2     2568.80     2361.25    208.26 o 
  -6  -9   2     4071.97     4033.47    266.39 o 
  -5  -9   2     2496.33     2177.61    179.69 o 
  -4  -9   2     1162.24     1153.58    156.44 o 
  -3  -9   2      171.29       69.05     64.19 o 
  -2  -9   2     3405.54     3290.71    152.15 o 
  -1  -9   2      413.37      350.53     71.07 o 
   0  -9   2     3233.42     3532.01    197.26 o 
   1  -9   2      232.61      201.63     56.93 o 
   2  -9   2    15355.41    15533.77    539.34 o 
   3  -9   2    27664.55    27875.38    954.12 o 
   4  -9   2    17942.36    18712.92    911.62 o 
   5  -9   2      159.42      255.32     69.55 o 
   6  -9   2     4445.94     4380.05    242.86 o 
   7  -9   2      379.41      339.79     76.06 o 
   8  -9   2     3505.04     3619.70    428.74 o 
   9  -9   2      179.88      138.91    279.00 o 
  10  -9   2      674.56      465.00    353.08 o 
  11  -9   2      587.63      374.76    454.56 o 
  -8  -8   2      701.57      788.53    155.07 o 
  -7  -8   2    11001.44    11375.53    605.29 o 
  -6  -8   2    15420.93    15193.84    777.30 o 
  -5  -8   2     3473.93     3868.16    239.99 o 
  -4  -8   2      106.21      116.26     64.54 o 
  -3  -8   2      435.72      357.99    104.43 o 
  -2  -8   2     2848.39     2686.07    114.01 o 
  -1  -8   2    15739.05    15714.87    542.52 o 
   0  -8   2     6431.58     6285.22    225.81 o 
   1  -8   2     3055.70     2833.88    180.67 o 
   2  -8   2    23726.02    23728.51    809.54 o 
   3  -8   2    34560.57    36502.97   1748.03 o 
   4  -8   2     6165.26     6579.65    335.28 o 
   5  -8   2      426.56      561.99     65.21 o 
   6  -8   2     2949.55     3009.81    176.19 o 
   7  -8   2      126.13       92.57     60.84 o 
   8  -8   2    20726.95    20169.92   1702.37 o 
   9  -8   2    10017.91     7850.21    768.04 o 
  10  -8   2     1388.94     1377.46    405.49 o 
  11  -8   2      150.50      107.58    442.54 o 
  -9  -7   2      532.49      382.24    146.00 o 
  -8  -7   2     3104.47     2936.59    220.68 o 
  -7  -7   2     9563.35     9973.24    532.98 o 
  -6  -7   2     8024.26     7894.74    429.34 o 
  -5  -7   2      859.30      857.49    107.38 o 
  -4  -7   2     4469.93     4284.83    192.76 o 
  -3  -7   2      889.62      901.06     69.12 o 
  -2  -7   2    28009.70    28561.27    976.12 o 
  -1  -7   2    38870.87    39647.24   1345.41 o 
   0  -7   2    35886.69    37023.04   1248.12 o 
   1  -7   2     6189.41     6155.92    177.15 o 
   2  -7   2      874.59      934.14     69.39 o 
   3  -7   2     7732.81     8029.42    398.94 o 
   4  -7   2     6452.64     6860.40    344.70 o 
   5  -7   2      752.87      846.47     71.25 o 
   6  -7   2       53.94       43.02     48.01 o 
   7  -7   2    10182.85     9632.61    483.42 o 
   8  -7   2    15704.79    14377.53   1246.24 o 
   9  -7   2    13525.41    10888.27    994.82 o 
  10  -7   2      291.17      126.50    353.68 o 
  11  -7   2     1090.96     1009.60    471.50 o 
  -9  -6   2      704.94      651.79    139.30 o 
  -8  -6   2       85.26       21.08    110.54 o 
  -7  -6   2     1658.81     1495.09    144.23 o 
  -6  -6   2      790.56      941.62    112.31 o 
  -5  -6   2      100.13      112.86     59.84 o 
  -4  -6   2     1435.78     1639.42    164.72 o 
  -3  -6   2       17.66       63.23     38.83 o 
  -2  -6   2    37974.98    36873.93   1255.70 o 
  -1  -6   2    67594.80    69051.05   2336.62 o 
   0  -6   2     3236.02     3670.29    109.58 o 
   1  -6   2      561.57      649.79     39.62 o 
   2  -6   2      198.25      256.71     35.67 o 
   3  -6   2      484.53      564.79     50.01 o 
   4  -6   2    14437.56    16313.34    789.53 o 
   5  -6   2     6862.45     7363.20    368.46 o 
   6  -6   2      501.99      565.33     65.32 o 
   7  -6   2     2599.19     2059.00    269.34 o 
   8  -6   2     9861.41     7367.28    711.29 o 
   9  -6   2     2624.53     1856.45    367.27 o 
  10  -6   2       46.45      162.16    355.84 o 
  11  -6   2     2647.56     3265.44    582.23 o 
 -10  -5   2     3540.82     3687.28    256.93 o 
  -9  -5   2        5.33       46.70    114.08 o 
  -8  -5   2     6445.10     7607.66    417.51 o 
  -7  -5   2     2839.68     3053.82    199.79 o 
  -6  -5   2     1203.24     1030.29    108.57 o 
  -5  -5   2      401.13      344.41     59.64 o 
  -4  -5   2      387.11      409.14     53.41 o 
  -3  -5   2     1742.28     1798.02     79.66 o 
  -2  -5   2     2854.15     2638.70    106.69 o 
  -1  -5   2    17285.20    17621.65    601.37 o 
   0  -5   2      213.63      224.56     24.55 o 
   1  -5   2    37328.83    40436.61   1936.66 o 
   2  -5   2     5785.22     6307.32    311.98 o 
   3  -5   2      875.30      801.77    142.65 o 
   4  -5   2    18347.49    19725.38    949.27 o 
   5  -5   2    18378.38    20554.93    700.39 o 
   6  -5   2      658.52      607.77     96.64 o 
   7  -5   2     3285.41     2491.69    317.62 o 
   8  -5   2        0.80      108.96    230.73 o 
   9  -5   2      510.46      219.89    302.45 o 
  10  -5   2      171.09      389.14    364.91 o 
  11  -5   2      879.33     1296.28    452.19 o 
 -11  -4   2     1177.60     1067.92    166.30 o 
 -10  -4   2      266.28      250.04    125.31 o 
  -9  -4   2     5399.50     5845.00    342.64 o 
  -8  -4   2    14498.46    15781.59    800.94 o 
  -7  -4   2     6320.47     7248.66    391.70 o 
  -6  -4   2     3262.65     3253.61    198.02 o 
  -5  -4   2    12478.84    13123.80    582.79 o 
  -4  -4   2        8.58      352.89    271.73 o 
  -3  -4   2     1720.93     1467.81     70.78 o 
  -2  -4   2     9573.18     9530.48    340.99 o 
  -1  -4   2     7991.76     7625.04    268.15 o 
   0  -4   2     3821.05     3800.07    150.12 o 
   1  -4   2    23783.05    25418.89   1217.82 o 
   2  -4   2    18636.03    20413.71    979.38 o 
   3  -4   2     3196.39     3634.95    185.35 o 
   4  -4   2    18198.69    19780.95    674.30 o 
   5  -4   2      321.79      348.35     23.42 o 
   6  -4   2    15044.45    13868.04    585.63 o 
   7  -4   2    26061.32    22984.35   1144.96 o 
   8  -4   2     4701.76     4466.16    515.05 o 
   9  -4   2     2247.89     2613.45    435.25 o 
  10  -4   2      433.42      372.39    356.83 o 
  11  -4   2      473.02      476.43    406.48 o 
  12  -4   2      322.79      270.92    430.32 o 
 -11  -3   2      431.90      412.00    138.51 o 
 -10  -3   2     1077.57      783.01    131.82 o 
  -9  -3   2     6316.05     6640.82    374.36 o 
  -8  -3   2    10762.24    11857.47    610.80 o 
  -7  -3   2     1000.71      924.48    103.05 o 
  -6  -3   2     3937.00     3859.53    156.71 o 
  -5  -3   2     4545.24     4744.75    182.06 o 
  -4  -3   2     5934.45     6463.01    235.66 o 
  -3  -3   2    65566.03    61950.56   2134.60 o 
  -2  -3   2    22285.91    20807.54   1790.74 o 
  -1  -3   2    12143.13    12070.26    597.22 o 
   0  -3   2     2554.13     2785.57    139.83 o 
   1  -3   2      721.43      751.47     46.54 o 
   2  -3   2     8531.80     9484.24    460.63 o 
   3  -3   2     8123.10     8507.83    292.16 o 
   4  -3   2       40.45       41.84     13.27 o 
   5  -3   2     3629.59     3384.23    158.41 o 
   6  -3   2    37573.54    35284.84   2371.99 o 
   7  -3   2    23403.24    21183.84    892.19 o 
   8  -3   2     3012.43     2790.43    144.26 o 
   9  -3   2     1582.46     1579.71    226.88 o 
  10  -3   2     1691.82     1857.63    416.53 o 
  11  -3   2      758.49      673.85    421.06 o 
 -11  -2   2     3360.74     3639.80    247.08 o 
 -10  -2   2       85.49       85.51    105.02 o 
  -9  -2   2      181.63      173.00     93.20 o 
  -8  -2   2     4546.11     4774.12    274.86 o 
  -7  -2   2     3764.78     3933.77    230.92 o 
  -6  -2   2       65.24       90.07     67.61 o 
  -5  -2   2      829.93      729.23     48.14 o 
  -4  -2   2    21365.62    20357.66    695.99 o 
  -3  -2   2    39013.52    35197.77   2049.44 o 
  -2  -2   2   183538.48   184798.66  10948.16 o 
  -1  -2   2     2588.89     2494.05    184.23 o 
   0  -2   2    18649.94    17292.66    851.37 o 
   1  -2   2     2378.27     2523.67    128.53 o 
   2  -2   2    42267.01    42000.01   1433.15 o 
   3  -2   2    23229.82    23660.53    804.93 o 
   4  -2   2    18153.42    17514.94    596.21 o 
   5  -2   2     2963.00     2867.53    135.66 o 
   6  -2   2    11642.21    10336.36    445.97 o 
   7  -2   2    14112.28    13026.97    560.63 o 
   8  -2   2      196.52      177.90    112.41 o 
   9  -2   2      873.05      806.99    172.40 o 
  10  -2   2       46.16       84.40     62.88 o 
  11  -2   2     1969.64     2520.25    436.63 o 
 -12  -1   2     5147.53     5365.42    328.06 o 
 -11  -1   2      509.42      419.68    120.78 o 
 -10  -1   2      879.11      751.68    119.01 o 
  -9  -1   2     2539.93     2861.91    190.53 o 
  -8  -1   2     1578.14     1311.06    117.83 o 
  -7  -1   2    24030.99    23580.13   1094.12 o 
  -6  -1   2    10131.79     9808.32    339.19 o 
  -5  -1   2     3259.30     3017.94    158.45 o 
  -4  -1   2    18045.55    16467.80    792.32 o 
  -3  -1   2    43598.86    39020.46   2485.58 o 
  -2  -1   2      132.79      164.25     18.83 o 
  -1  -1   2      453.81      349.20     51.62 o 
   0  -1   2    38358.68    36561.77   1756.01 o 
   1  -1   2     6641.87     6271.06    603.91 o 
   2  -1   2   202501.19   188759.98   7484.42 o 
   3  -1   2    35589.99    34281.06   1279.31 o 
   4  -1   2     6141.57     5103.73    532.68 o 
   5  -1   2     1723.24     1678.50    120.98 o 
   6  -1   2      370.05      389.55     41.51 o 
   7  -1   2     1963.49     2181.45    227.38 o 
   8  -1   2     2490.40     2445.55    216.44 o 
   9  -1   2        1.45        1.20     55.64 o 
  10  -1   2      328.22      237.34    101.57 o 
  11  -1   2     2094.90     2216.64    198.91 o 
 -12   0   2      771.09      728.24    142.46 o 
 -11   0   2      387.41      388.16    113.69 o 
 -10   0   2     4737.30     5007.80    295.16 o 
  -9   0   2     1659.81     1624.54    135.76 o 
  -8   0   2     4272.24     4260.81    211.56 o 
  -7   0   2    29530.79    29335.78   1010.66 o 
  -6   0   2    22006.31    22041.23    755.62 o 
  -5   0   2     2544.59     2886.08    151.29 o 
  -4   0   2     8184.69     8381.04    405.40 o 
  -3   0   2      411.93      339.88     58.32 o 
  -2   0   2     4693.45     5143.14    218.53 o 
  -1   0   2      826.92      819.07     95.56 o 
   0   0   2     1963.84     1198.36    134.18 o 
   1   0   2     1563.88     1098.77    138.12 o 
   2   0   2    76107.14    78295.18   3773.98 o 
   3   0   2    27179.43    25530.61   1235.60 o 
   4   0   2     2343.96     2165.20    109.43 o 
   5   0   2    14733.56    13818.29    587.18 o 
   6   0   2     9937.37    10012.66   1274.91 o 
   7   0   2      231.99      265.42    158.91 o 
   8   0   2     7138.07     7693.61    980.93 o 
   9   0   2     1733.48     1883.57    156.54 o 
  10   0   2       91.84       44.51     74.25 o 
  11   0   2        0.35        0.00     94.97 o 
 -12   1   2      154.01      205.70    123.34 o 
 -11   1   2      309.56      121.37    105.22 o 
 -10   1   2     2667.53     2206.97    163.73 o 
  -9   1   2     2185.44     2402.10    143.81 o 
  -8   1   2     4737.84     4984.11    243.54 o 
  -7   1   2    10926.01    11500.04    543.04 o 
  -6   1   2       33.32      129.45     97.73 o 
  -5   1   2    38922.24    37829.04   3038.85 o 
  -4   1   2    63365.38    63948.79   5112.23 o 
  -3   1   2    11048.25    11115.25    908.32 o 
  -2   1   2    21599.67    26430.28   1094.36 o 
  -1   1   2     7617.33     8642.68    709.71 o 
   0   1   2     1070.85     1169.59    140.88 o 
   1   1   2     1292.05     1305.06    104.43 o 
   2   1   2      176.30      134.07     50.15 o 
   3   1   2      612.61      569.16     39.41 o 
   4   1   2     6845.50     6446.56    286.06 o 
   5   1   2    37313.17    37812.21   1577.37 o 
   6   1   2     7315.36     7743.52    755.03 o 
   7   1   2     1811.36     1955.94    192.21 o 
   8   1   2     5746.49     6327.09    295.39 o 
   9   1   2      109.28      164.37    155.56 o 
  10   1   2     2443.41     2710.20    180.68 o 
  11   1   2     2791.27     3083.18    210.83 o 
 -11   2   2      388.40      259.10    106.20 o 
 -10   2   2      117.04       62.14     81.41 o 
  -9   2   2     4287.17     3852.78    201.08 o 
  -8   2   2     2934.59     2801.03    149.09 o 
  -7   2   2       37.44        0.00    116.45 o 
  -6   2   2    32648.88    35114.32   2835.11 o 
  -5   2   2    92188.83    98219.80   7849.81 o 
  -4   2   2    32852.15    35243.57   2832.16 o 
  -3   2   2     1855.11     2118.01    105.44 o 
  -2   2   2    15200.78    19924.61   1611.14 o 
  -1   2   2     7950.99    10788.17    884.48 o 
   0   2   2    23331.30    25981.03   2096.63 o 
   1   2   2    62140.29    63582.33   2626.89 o 
   2   2   2    26429.43    27103.70   1340.62 o 
   3   2   2    13879.51    14268.77   1115.60 o 
   4   2   2     3683.67     3709.82    483.22 o 
   5   2   2     4187.41     4433.10    398.11 o 
   6   2   2     5948.22     6268.82    283.49 o 
   7   2   2        4.98        8.78     51.37 o 
   8   2   2      769.18      777.99     81.91 o 
   9   2   2     1598.76     1646.69    119.56 o 
  10   2   2     5937.11     7239.21    398.01 o 
 -11   3   2     1210.61     1341.80    307.96 o 
 -10   3   2     1299.10     1355.01    117.29 o 
  -9   3   2    11092.05    10767.70    478.67 o 
  -8   3   2    26034.91    23082.28    982.90 o 
  -7   3   2    11707.61    11145.20    946.35 o 
  -6   3   2     2949.18     2948.80    299.29 o 
  -5   3   2    39912.26    42551.15   3424.05 o 
  -4   3   2    24792.97    28133.03   2272.98 o 
  -3   3   2       39.52       37.18     31.56 o 
  -2   3   2      794.76     1022.60    126.30 o 
  -1   3   2      541.18      680.16     95.96 o 
   0   3   2    48964.10    52903.16   2198.25 o 
   1   3   2   170105.50   177529.08   6009.40 o 
   2   3   2    45755.80    46156.77   1565.85 o 
   3   3   2       96.01       99.24     40.67 o 
   4   3   2      435.37      441.68     79.60 o 
   5   3   2      403.00      312.27     72.41 o 
   6   3   2     5002.92     4909.43    541.64 o 
   7   3   2     5582.32     5779.21    266.58 o 
   8   3   2      789.94      656.13     82.47 o 
   9   3   2     1738.47     2171.70    162.55 o 
  10   3   2     3859.34     4657.87    283.93 o 
 -11   4   2     1509.37     1590.06    320.18 o 
 -10   4   2     4537.96     4427.74    481.35 o 
  -9   4   2    27740.07    26361.11   2174.66 o 
  -8   4   2    20767.19    18792.85   1566.22 o 
  -7   4   2     3017.22     2856.39    314.86 o 
  -6   4   2     1746.12     1883.25    228.56 o 
  -5   4   2     1182.69      959.36    154.47 o 
  -4   4   2     8790.02    10732.66    462.44 o 
  -3   4   2    14763.44    18178.69    760.60 o 
  -2   4   2     1884.43     2248.74    226.98 o 
  -1   4   2    12759.62    15108.87    729.52 o 
   0   4   2    37463.73    40896.80   1380.16 o 
   1   4   2    36773.24    37863.95   1290.07 o 
   2   4   2    24100.98    25859.10    882.68 o 
   3   4   2     6248.59     6403.11    301.84 o 
   4   4   2     7666.17     7764.82    339.19 o 
   5   4   2     2769.22     3006.21    152.43 o 
   6   4   2    11850.41    12460.21    740.35 o 
   7   4   2     7714.38     7857.58    640.75 o 
   8   4   2     1223.54     1482.28    130.83 o 
   9   4   2      130.31       80.98    102.65 o 
 -12   5   2      101.39      168.86    319.79 o 
 -11   5   2        2.52        0.00    298.90 o 
 -10   5   2     1651.31     1695.28    336.14 o 
  -9   5   2    11314.48    10458.54    935.12 o 
  -8   5   2     6802.38     6487.72    620.46 o 
  -7   5   2     5241.40     4847.22    482.93 o 
  -6   5   2    15900.83    15824.94   1317.96 o 
  -5   5   2     3183.58     3964.42    192.72 o 
  -4   5   2     7499.33     9471.92    413.03 o 
  -3   5   2    40237.95    47896.66   3847.87 o 
  -2   5   2     7192.85     7942.02    672.48 o 
  -1   5   2      330.14      340.37     40.34 o 
   0   5   2     1549.22     1622.24     67.06 o 
   1   5   2      279.27      324.31     26.45 o 
   2   5   2      356.74      428.46     44.33 o 
   3   5   2     2554.85     2539.62    127.17 o 
   4   5   2      903.90      936.07     83.35 o 
   5   5   2     2263.02     2266.10    124.61 o 
   6   5   2    11618.30    11281.83    825.08 o 
   7   5   2     2975.38     3064.07    193.68 o 
   8   5   2       57.35       55.96     94.77 o 
   9   5   2     1847.66     2181.36    185.41 o 
 -12   6   2      541.92      539.08    361.56 o 
 -11   6   2      326.85       85.32    301.46 o 
 -10   6   2      501.54      506.77    276.24 o 
  -9   6   2      271.11      170.43    223.83 o 
  -8   6   2        4.16        0.20    193.68 o 
  -7   6   2     2532.45     2572.86    319.39 o 
  -6   6   2    21632.88    25280.65   1051.66 o 
  -5   6   2     1281.35     1174.85    338.31 o 
  -4   6   2    15877.83    20277.47    857.06 o 
  -3   6   2     9060.68    12742.94   1059.45 o 
  -2   6   2      634.35      645.53     57.85 o 
  -1   6   2    27099.39    28552.23   1370.02 o 
   0   6   2    30648.04    29884.90   1016.37 o 
   1   6   2      675.37      793.54     55.56 o 
   2   6   2      120.93      104.51     29.07 o 
   3   6   2       19.66       26.61     68.67 o 
   4   6   2        8.88        9.00     48.01 o 
   5   6   2       32.88       28.83     57.49 o 
   6   6   2      477.52      414.56     86.89 o 
   7   6   2       35.86       74.68     93.79 o 
   8   6   2     2027.17     2381.15    188.36 o 
 -12   7   2      529.48      326.09    385.79 o 
 -11   7   2     6007.89     5039.13    610.02 o 
 -10   7   2    10885.81     8996.35    876.01 o 
  -9   7   2     3352.78     2674.73    390.72 o 
  -8   7   2      155.12      117.23    221.07 o 
  -7   7   2      289.75      296.56    146.59 o 
  -6   7   2     4232.43     4362.36    223.09 o 
  -5   7   2     8931.98     9725.68    582.23 o 
  -4   7   2     3413.69     3782.06    372.59 o 
  -3   7   2       52.64      101.28    108.76 o 
  -2   7   2    18724.76    18765.70    909.31 o 
  -1   7   2    31586.95    31956.76   1532.58 o 
   0   7   2    25795.07    24802.54    847.90 o 
   1   7   2      784.27      798.35     46.81 o 
   2   7   2     5640.42     5528.25    203.54 o 
   3   7   2      114.07       97.28     49.61 o 
   4   7   2     2107.98     2115.25    135.95 o 
   5   7   2     2596.18     2701.33    173.59 o 
   6   7   2     2149.66     2141.16    162.16 o 
   7   7   2     1865.15     1863.94    166.49 o 
 -11   8   2     6883.41     5645.60    678.19 o 
 -10   8   2    18973.93    14714.66   1322.69 o 
  -9   8   2     1823.76     1967.27    172.15 o 
  -8   8   2      566.95      556.10    113.59 o 
  -7   8   2     2268.97     2361.96    175.26 o 
  -6   8   2      223.42      110.77     71.85 o 
  -5   8   2    18661.71    19926.15    840.14 o 
  -4   8   2    11927.54    13457.38   1130.97 o 
  -3   8   2     2388.43     2662.65    157.88 o 
  -2   8   2     8618.53     9302.46    464.77 o 
  -1   8   2    17723.84    17317.58    841.95 o 
   0   8   2      903.04      999.91     87.48 o 
   1   8   2        2.77        0.00     32.83 o 
   2   8   2     1817.03     1857.89    105.46 o 
   3   8   2      106.13       77.96     58.21 o 
   4   8   2     9850.49     9255.78    411.32 o 
   5   8   2    11458.58    11215.93    577.70 o 
   6   8   2     2122.56     2007.77    169.05 o 
 -11   9   2     2968.77     3509.87    685.97 o 
 -10   9   2     5512.32     6278.48    349.15 o 
  -9   9   2     1588.62     1565.27    163.39 o 
  -8   9   2     3682.99     3381.86    204.95 o 
  -7   9   2     1277.43     1036.61    219.20 o 
  -6   9   2     6456.41     6743.03    320.30 o 
  -5   9   2    21744.80    22909.47   1888.96 o 
  -4   9   2    16466.35    17313.92   1441.10 o 
  -3   9   2     2118.04     2276.98    212.70 o 
  -2   9   2     1085.90     1023.98     90.33 o 
  -1   9   2      246.47      231.78     64.52 o 
   0   9   2     3013.33     2803.68    176.44 o 
   1   9   2        4.07        0.00     40.51 o 
   2   9   2      104.30       30.84     58.24 o 
   3   9   2     2347.01     2299.00    138.97 o 
   4   9   2     7349.78     7000.20    381.06 o 
   5   9   2     5770.50     6322.80    362.54 o 
 -10  10   2      651.88      710.18    172.91 o 
  -9  10   2       57.82      100.55    125.90 o 
  -8  10   2       30.16        0.00    107.43 o 
  -7  10   2      372.85      454.57    220.58 o 
  -6  10   2     4771.98     4626.74    471.30 o 
  -5  10   2    18261.02    18964.86   1581.59 o 
  -4  10   2     1446.98     1611.34    238.80 o 
  -3  10   2     1494.43      996.79    191.12 o 
  -2  10   2     5375.72     4857.79    266.84 o 
  -1  10   2      875.97      827.52     94.11 o 
   0  10   2      539.27      473.90    111.52 o 
   1  10   2     5190.52     4687.55    265.75 o 
   2  10   2      678.21      540.46    207.67 o 
   3  10   2      927.45      917.78    118.02 o 
   4  10   2      733.95      476.82    123.93 o 
  -9  11   2      567.71      654.66    146.93 o 
  -8  11   2       28.79      105.22    115.30 o 
  -7  11   2        1.67        0.00    208.86 o 
  -6  11   2      136.37       24.43    191.32 o 
  -5  11   2      508.96      228.16    190.14 o 
  -4  11   2       18.56       75.07    170.83 o 
  -3  11   2     7979.64     6843.37    632.48 o 
  -2  11   2     4460.57     4043.99    238.12 o 
  -1  11   2       33.09        1.91     83.56 o 
   0  11   2     2933.92     2661.03    181.02 o 
   1  11   2     4449.63     3804.91    409.83 o 
  -7  12   2     2930.28     2543.90    365.30 o 
  -6  12   2     3125.00     2836.49    370.03 o 
  -5  12   2     3800.48     3414.98    395.05 o 
  -4  12   2      262.36       94.58    190.14 o 
  -3  12   2     1359.00     1000.93    230.53 o 
  -2  12   2     2247.50     1944.52    289.05 o 
  -1  12   2      104.94        3.15    195.06 o 
   0  12   2     1191.98     1066.94    265.80 o 
  -4  13   2      105.47       41.77    212.60 o 
   0 -14   3        0.56        0.00    200.19 o 
   1 -14   3     2098.25     1632.82    235.26 o 
   2 -14   3     7445.21     6301.72    465.79 o 
   3 -14   3      439.26      493.57    160.78 o 
   4 -14   3     1427.49     1265.11    141.99 o 
   5 -14   3     2155.01     1759.75    111.45 o 
  -2 -13   3      159.90      140.68    204.52 o 
  -1 -13   3        0.45        0.00    174.77 o 
   0 -13   3       29.78      106.99    167.48 o 
   1 -13   3      237.79      148.76    134.57 o 
   2 -13   3       62.93       77.43    135.76 o 
   3 -13   3      167.28      120.61     98.36 o 
   4 -13   3     8355.40     7065.57    270.38 o 
   5 -13   3     5802.88     5399.36    281.91 o 
   6 -13   3        2.66       32.97     67.76 o 
   7 -13   3     1278.69     1097.23     97.12 o 
  -3 -12   3       71.48       59.31    181.07 o 
  -2 -12   3     2331.37     2341.55    263.83 o 
  -1 -12   3      205.43      119.40    149.75 o 
   0 -12   3     4947.34     4737.67    355.84 o 
   1 -12   3     5148.93     4951.25    365.69 o 
   2 -12   3     3989.10     3435.20    208.03 o 
   3 -12   3     1144.95     1102.12    110.51 o 
   4 -12   3     3192.91     3223.83    140.26 o 
   5 -12   3     6012.70     5970.72    253.94 o 
   6 -12   3        5.33        0.00     62.45 o 
   7 -12   3     1021.17      979.07    158.02 o 
   8 -12   3        0.03        0.00     97.31 o 
  -3 -11   3      121.02       32.51    155.46 o 
  -2 -11   3      225.65       87.88    146.99 o 
  -1 -11   3     2181.82     2329.33    223.24 o 
   0 -11   3    24690.00    22367.04   1364.85 o 
   1 -11   3    21856.01    20233.72    997.33 o 
   2 -11   3     3050.96     2858.78    279.39 o 
   3 -11   3       45.03       25.64     46.63 o 
   4 -11   3       17.39       28.57     48.64 o 
   5 -11   3     2514.34     2512.66    160.49 o 
   6 -11   3     4065.99     4382.58    252.08 o 
   7 -11   3      135.82      128.93     82.50 o 
   8 -11   3      675.87      601.30    183.14 o 
   9 -11   3     4762.47     3373.02    466.38 o 
  -7 -10   3        7.33        0.00    150.53 o 
  -6 -10   3       65.69       13.79    141.27 o 
  -5 -10   3      364.15      206.29    132.80 o 
  -4 -10   3     2026.31     1656.37    173.49 o 
  -3 -10   3      135.20      380.47    147.18 o 
  -2 -10   3     1054.20     1045.26    159.79 o 
  -1 -10   3     8784.06     8909.46    578.88 o 
   0 -10   3    20193.45    19427.89   1187.32 o 
   1 -10   3    16967.95    16613.64    820.73 o 
   2 -10   3        0.28       17.23     41.35 o 
   3 -10   3     8016.79     7882.79    287.06 o 
   4 -10   3      130.10      118.37     63.62 o 
   5 -10   3     6420.43     6390.61    336.65 o 
   6 -10   3    10383.68    10491.45    529.70 o 
   7 -10   3     4871.51     4970.61    462.34 o 
   8 -10   3      312.99      214.11    111.32 o 
   9 -10   3      177.33      128.66    290.62 o 
  10 -10   3     1636.29     1410.76    419.48 o 
  -7  -9   3     1841.72     2158.70    197.82 o 
  -6  -9   3     2255.26     1990.83    181.27 o 
  -5  -9   3        2.47        0.00    109.55 o 
  -4  -9   3     7069.92     7044.67    337.62 o 
  -3  -9   3     3180.04     3381.09    166.35 o 
  -2  -9   3       83.25       77.64     64.28 o 
  -1  -9   3      937.51     1046.84    130.63 o 
   0  -9   3     1026.20     1024.60     91.41 o 
   1  -9   3       70.54       79.18     38.09 o 
   2  -9   3      481.66      554.17     47.59 o 
   3  -9   3     7407.25     8240.58    417.11 o 
   4  -9   3      257.55      261.34     54.00 o 
   5  -9   3    17157.97    18176.68    885.52 o 
   6  -9   3    12490.60    13339.44    829.02 o 
   7  -9   3      339.25      326.45     74.45 o 
   8  -9   3      941.85     1173.14    279.59 o 
   9  -9   3     2828.26     3016.78    445.10 o 
  10  -9   3      106.62      118.22    368.26 o 
  -8  -8   3      538.73      628.54    146.79 o 
  -7  -8   3     6676.14     6091.49    362.34 o 
  -6  -8   3     3491.12     3585.42    236.83 o 
  -5  -8   3      911.65      872.32    170.43 o 
  -4  -8   3    12124.11    10987.08    440.09 o 
  -3  -8   3     2511.77     2281.96    292.00 o 
  -2  -8   3     9196.32     8435.49    435.94 o 
  -1  -8   3    39661.98    39791.48   1353.20 o 
   0  -8   3     2609.64     2935.13    283.63 o 
   1  -8   3      263.47      315.37     52.27 o 
   2  -8   3     1262.40     1305.44     99.70 o 
   3  -8   3      483.63      487.11     55.58 o 
   4  -8   3      537.41      693.46     67.02 o 
   5  -8   3     1298.18     1563.86    105.12 o 
   6  -8   3     4634.06     5220.76    278.35 o 
   7  -8   3     1701.27     1801.43    124.63 o 
   8  -8   3    12261.93    12104.36   1066.15 o 
   9  -8   3     5685.10     5572.30    621.25 o 
  10  -8   3      180.12      215.75    379.88 o 
  11  -8   3     1400.09      886.45    529.63 o 
  -9  -7   3     1119.13      911.87    155.66 o 
  -8  -7   3      564.21      444.11    129.25 o 
  -7  -7   3     2317.96     2336.62    184.62 o 
  -6  -7   3     3123.40     3093.03    207.08 o 
  -5  -7   3      291.02      218.23     76.15 o 
  -4  -7   3     3607.12     3704.66    174.77 o 
  -3  -7   3     3313.03     3080.67    306.49 o 
  -2  -7   3    37594.76    36568.86   1270.39 o 
  -1  -7   3    58297.28    58426.93   1995.65 o 
   0  -7   3    24180.15    25348.88    703.11 o 
   1  -7   3     2961.68     3239.09    121.27 o 
   2  -7   3     1121.11     1056.62     74.86 o 
   3  -7   3     6382.87     7074.48    353.95 o 
   4  -7   3     6631.78     7503.11    375.58 o 
   5  -7   3     6705.32     7668.35    385.71 o 
   6  -7   3     2350.27     2727.21    159.51 o 
   7  -7   3     6879.04     6874.86    354.97 o 
   8  -7   3    10260.49     9760.05    900.64 o 
   9  -7   3     4956.51     4626.74    566.47 o 
  10  -7   3       82.85        0.00    399.39 o 
  11  -7   3     1119.31     1365.05    549.13 o 
 -10  -6   3     4992.92     6486.93    390.91 o 
  -9  -6   3      441.06      592.28    136.35 o 
  -8  -6   3      124.47      236.64    115.46 o 
  -7  -6   3       63.20       70.93     96.35 o 
  -6  -6   3     3618.91     3276.08    209.64 o 
  -5  -6   3     8399.13     8523.44    349.22 o 
  -4  -6   3     3394.93     3270.16    207.67 o 
  -3  -6   3    11914.21    11718.65    472.19 o 
  -2  -6   3    41344.95    39839.01   1364.96 o 
  -1  -6   3    32729.18    31936.89   1101.22 o 
   0  -6   3     2473.92     2592.78     82.90 o 
   1  -6   3     1526.32     1626.15     66.66 o 
   2  -6   3     9691.26    10459.30    510.03 o 
   3  -6   3    16765.31    17159.97    829.05 o 
   4  -6   3    70576.30    77465.92   3688.95 o 
   5  -6   3    25214.09    27725.92   1331.56 o 
   6  -6   3     6447.77     7334.28    373.00 o 
   7  -6   3       31.09        1.58    186.39 o 
   8  -6   3     2854.50     2557.69    384.02 o 
   9  -6   3     3168.05     2032.99    424.21 o 
  10  -6   3      242.55       97.93    416.53 o 
  11  -6   3       89.94        0.00    505.19 o 
 -10  -5   3     2671.35     3258.15    237.62 o 
  -9  -5   3      344.85      178.12    112.90 o 
  -8  -5   3     3771.49     4509.90    273.68 o 
  -7  -5   3      827.81      885.67    113.69 o 
  -6  -5   3    17862.24    19234.86   1228.01 o 
  -5  -5   3    29970.03    30709.51   1654.19 o 
  -4  -5   3    10639.16    10538.89    838.77 o 
  -3  -5   3      664.66      712.91     52.62 o 
  -2  -5   3     3163.52     2876.69    146.85 o 
  -1  -5   3    18755.11    19209.70    656.85 o 
   0  -5   3       12.11       22.36     31.97 o 
   1  -5   3     1146.96     1229.74     75.04 o 
   2  -5   3      444.74      509.08     43.85 o 
   3  -5   3    16733.02    17655.32    850.39 o 
   4  -5   3    65998.42    71308.27   3397.15 o 
   5  -5   3    25059.31    27376.33    932.97 o 
   6  -5   3     1622.98     1445.00     96.35 o 
   7  -5   3     1386.68     1333.72    275.65 o 
   8  -5   3      283.52      238.80    254.17 o 
   9  -5   3     3411.23     3293.02    529.43 o 
  10  -5   3     2763.10     3059.34    563.12 o 
  11  -5   3      544.99      491.40    518.20 o 
 -11  -4   3      481.36      401.95    140.29 o 
 -10  -4   3      179.29      157.04    118.61 o 
  -9  -4   3      520.85      531.40    116.64 o 
  -8  -4   3     2917.25     3017.76    201.76 o 
  -7  -4   3     1351.42     1241.90    120.78 o 
  -6  -4   3    31314.80    33735.26   1985.11 o 
  -5  -4   3    16033.02    17413.97   1403.86 o 
  -4  -4   3    12416.43    14186.13    551.14 o 
  -3  -4   3     9249.53     9965.64    496.64 o 
  -2  -4   3    18623.01    19379.19    954.81 o 
  -1  -4   3      643.97      677.77     58.56 o 
   0  -4   3    12663.65    12904.28    613.43 o 
   1  -4   3      244.48      250.24     49.16 o 
   2  -4   3     1861.40     2063.71    111.82 o 
   3  -4   3    16899.59    18435.22    886.00 o 
   4  -4   3     6955.55     6841.68    317.58 o 
   5  -4   3     1398.30     1502.96    112.06 o 
   6  -4   3     6766.35     7380.65    381.75 o 
   7  -4   3    10241.92     9529.47    625.98 o 
   8  -4   3     1436.14     1201.12    352.89 o 
   9  -4   3     7562.03     7355.46    811.38 o 
  10  -4   3     3453.47     3695.76    608.83 o 
  11  -4   3      261.34      231.71    475.24 o 
 -11  -3   3      343.12      278.21    130.83 o 
 -10  -3   3       25.28        0.00    108.76 o 
  -9  -3   3      121.00       41.57     99.11 o 
  -8  -3   3       58.78       98.91     85.71 o 
  -7  -3   3       57.85       40.21     53.14 o 
  -6  -3   3     3948.18     3914.08    171.54 o 
  -5  -3   3     9738.18     9624.67    379.38 o 
  -4  -3   3    10049.13     9879.06    609.82 o 
  -3  -3   3    27052.53    29585.17   1773.50 o 
  -2  -3   3    12173.84    14577.13    896.70 o 
  -1  -3   3     1585.42     1631.22    226.59 o 
   0  -3   3    37054.56    35743.13   1746.48 o 
   1  -3   3     3232.80     3612.43    187.60 o 
   2  -3   3    13882.70    14665.03    705.38 o 
   3  -3   3    10980.00    11083.07    538.83 o 
   4  -3   3       69.25      117.42     24.01 o 
   5  -3   3     1574.90     1559.42     78.46 o 
   6  -3   3     3198.56     3240.91    155.13 o 
   7  -3   3     4046.36     4061.64    194.21 o 
   8  -3   3      134.11      108.98     41.46 o 
   9  -3   3     5901.10     6264.97   1131.96 o 
  10  -3   3     1010.21     1730.74    464.60 o 
  11  -3   3      959.40     1142.99    482.93 o 
 -12  -2   3     5512.40     5905.09    355.45 o 
 -11  -2   3      661.63      516.82    128.66 o 
 -10  -2   3     2984.27     2764.97    198.81 o 
  -9  -2   3     1169.38     1154.22    125.51 o 
  -8  -2   3     1646.28     1986.69    148.17 o 
  -7  -2   3     9318.50     9491.22   1467.01 o 
  -6  -2   3     9652.46     8836.78    384.29 o 
  -5  -2   3     3564.62     3504.79    352.10 o 
  -4  -2   3     1272.59     1085.95    165.31 o 
  -3  -2   3    35243.18    29362.32   1749.07 o 
  -2  -2   3    15553.48    13589.60    818.67 o 
  -1  -2   3     8082.18     7840.28    381.04 o 
   0  -2   3    16792.47    14784.01   1709.07 o 
   1  -2   3     3621.82     3549.89    357.42 o 
   2  -2   3    29472.54    29193.79   1395.95 o 
   3  -2   3    47467.73    45489.22   1541.66 o 
   4  -2   3     8369.03     9039.87    451.14 o 
   5  -2   3      722.48      688.74    124.43 o 
   6  -2   3      764.69      763.37     59.41 o 
   7  -2   3     1097.57     1070.37    135.26 o 
   8  -2   3      904.24      815.00     66.87 o 
   9  -2   3       75.94       71.45     51.62 o 
  10  -2   3      139.66      154.60     63.69 o 
  11  -2   3     2110.97     3004.17    528.64 o 
 -12  -1   3     3240.97     3058.35    227.97 o 
 -11  -1   3       86.99        2.17    109.55 o 
 -10  -1   3     3681.03     4020.86    249.44 o 
  -9  -1   3     1491.56     1263.58    125.51 o 
  -8  -1   3    12449.94    12861.56    653.56 o 
  -7  -1   3    46179.69    47151.48   1589.15 o 
  -6  -1   3    20373.02    19894.22    960.58 o 
  -5  -1   3     8577.28     8083.29    446.87 o 
  -4  -1   3      652.02      653.00     45.28 o 
  -3  -1   3     4065.42     3863.33    204.23 o 
  -2  -1   3    16848.34    13346.11    841.23 o 
  -1  -1   3     2234.44     1975.12    216.54 o 
   0  -1   3     1059.69     1048.80     65.37 o 
   1  -1   3    52057.61    36588.68   2161.75 o 
   2  -1   3    22024.42    17979.10   1703.65 o 
   3  -1   3    25578.50    25238.60    940.79 o 
   4  -1   3     4394.68     4070.16    779.96 o 
   5  -1   3     7868.82     7878.24   1254.71 o 
   6  -1   3      477.21      466.21     45.56 o 
   7  -1   3     8151.96     8067.10    572.09 o 
   8  -1   3     9252.16     9788.88    801.34 o 
   9  -1   3     3707.01     4250.32    466.28 o 
  10  -1   3      800.46      822.80    249.54 o 
  11  -1   3      704.22      628.51     95.11 o 
 -12   0   3     2104.42     1958.91    184.23 o 
 -11   0   3      559.67      610.02    122.16 o 
 -10   0   3      350.55      260.87     98.52 o 
  -9   0   3      121.06      125.51     86.10 o 
  -8   0   3    13027.22    13375.09    474.22 o 
  -7   0   3    58308.95    60930.95   2903.15 o 
  -6   0   3    13234.77    14053.17    766.66 o 
  -5   0   3     7583.15     8628.92    419.94 o 
  -4   0   3     3256.67     3353.27    171.50 o 
  -3   0   3     5255.19     6048.10    259.89 o 
  -2   0   3    32182.27    30128.98   2417.60 o 
  -1   0   3    97435.34    67447.70   5392.61 o 
   0   0   3    10349.41     7228.25    368.55 o 
   1   0   3    24267.99    18150.53   1076.98 o 
   2   0   3    22057.42    21749.14   1052.55 o 
   3   0   3     2873.20     2621.93    698.88 o 
   4   0   3       87.02       83.52     32.41 o 
   5   0   3     1853.46     1815.03    187.97 o 
   6   0   3       20.30        0.00     63.54 o 
   7   0   3    12465.58    13593.99   1490.85 o 
   8   0   3    18698.42    20866.54   2201.75 o 
   9   0   3     2249.82     2548.69    243.43 o 
  10   0   3       24.39       63.36     75.32 o 
 -12   1   3     2169.23     2227.86    194.27 o 
 -11   1   3     5180.99     5134.89    310.92 o 
 -10   1   3      315.17      251.02     97.73 o 
  -9   1   3      717.29      942.09    120.58 o 
  -8   1   3     3912.61     3995.46    218.05 o 
  -7   1   3     7623.33     8372.71    475.34 o 
  -6   1   3     3458.79     3254.20    310.92 o 
  -5   1   3    22880.45    24436.09   1973.88 o 
  -4   1   3    18375.07    20912.23    874.41 o 
  -3   1   3    17896.47    20329.02   1189.39 o 
  -2   1   3    72733.65    74167.13   5928.74 o 
  -1   1   3    52460.07    49879.02   3998.79 o 
   0   1   3     4222.56     3762.94    360.57 o 
   1   1   3     6612.11     6412.09    278.47 o 
   2   1   3      253.01      264.47     25.94 o 
   3   1   3     6783.00     4386.53    672.28 o 
   4   1   3      215.20      183.72     85.22 o 
   5   1   3        7.08       27.46     36.16 o 
   6   1   3     1537.95     1725.70    100.29 o 
   7   1   3     6789.81     7989.99    893.15 o 
   8   1   3     5540.52     6121.70    364.91 o 
   9   1   3       42.87       91.91     69.04 o 
  10   1   3     1775.06     1928.60    143.24 o 
 -12   2   3     2633.53     2441.64    201.96 o 
 -11   2   3     8041.07     7749.92    428.74 o 
 -10   2   3      314.51      333.38    103.44 o 
  -9   2   3     4108.69     3737.73    151.63 o 
  -8   2   3     2387.52     2257.22    263.24 o 
  -7   2   3       22.18        0.00    113.89 o 
  -6   2   3     3217.41     3060.52    303.04 o 
  -5   2   3       33.76      100.09     86.50 o 
  -4   2   3     6952.16     8799.79    376.81 o 
  -3   2   3     3111.95     3420.30    315.84 o 
  -2   2   3    33962.21    41386.88   3323.95 o 
   0   2   3    14227.53    15168.42   1252.74 o 
   1   2   3    37211.55    38094.70   1573.60 o 
   2   2   3    20843.52    22046.27    922.64 o 
   3   2   3     2852.11     3053.09    146.03 o 
   4   2   3    12424.14    13170.60    884.78 o 
   5   2   3      207.64      181.55     46.80 o 
   6   2   3      394.45      330.20     50.91 o 
   7   2   3      131.52      155.94     69.75 o 
   8   2   3        4.76        0.00     61.52 o 
   9   2   3      775.22      716.05    106.60 o 
  10   2   3     1618.62     1811.72    153.29 o 
 -10   3   3     1443.04     1709.42    324.42 o 
  -9   3   3    21892.21    21904.21   1813.89 o 
  -8   3   3    25510.68    23368.17   1919.89 o 
  -7   3   3      403.87      421.45    145.80 o 
  -6   3   3     4491.61     4262.82    406.68 o 
  -5   3   3        0.01       79.50     49.88 o 
  -4   3   3     2690.23     3359.24    167.17 o 
  -3   3   3     6778.58     7963.90    676.81 o 
  -2   3   3      968.53     1558.53    174.97 o 
  -1   3   3     1419.31     1937.63    208.66 o 
   0   3   3    49670.07    55135.48   4428.33 o 
   1   3   3    89853.35    93091.48   4057.22 o 
   2   3   3      676.21      628.25     45.08 o 
   3   3   3     4663.92     5063.13    353.38 o 
   4   3   3     4598.46     4833.63    270.82 o 
   5   3   3      279.76      278.98     48.17 o 
   6   3   3    13008.24    13724.77    585.33 o 
   7   3   3     6187.79     6697.69    304.96 o 
   8   3   3      673.13      524.55     80.86 o 
   9   3   3      182.60      128.86     93.59 o 
 -11   4   3      558.73      276.24    251.41 o 
 -10   4   3     8985.47     7978.28    759.76 o 
  -9   4   3    18985.09    18161.76   1526.02 o 
  -8   4   3    15421.36    14824.21   1254.32 o 
  -7   4   3       23.23        0.00    141.47 o 
  -6   4   3    11853.34    12461.22    541.01 o 
  -5   4   3      116.28       46.63     56.94 o 
  -4   4   3    36772.39    47350.04   1954.68 o 
  -3   4   3    28698.97    41035.17   3305.63 o 
  -2   4   3    28993.68    35276.48   2845.95 o 
  -1   4   3    10047.15    11490.01    957.78 o 
   0   4   3    10565.99    11269.33    943.00 o 
   1   4   3    27228.74    27722.03   1157.81 o 
   2   4   3     4433.68     4659.26    444.21 o 
   3   4   3     3059.55     3240.57    327.27 o 
   4   4   3      517.50      502.01     52.53 o 
   5   4   3     8274.69     7873.26    348.48 o 
   6   4   3    15126.21    15471.69    652.31 o 
   7   4   3     8533.01     9479.43    789.22 o 
   8   4   3      206.90      423.03     95.76 o 
   9   4   3       85.47      318.21    112.90 o 
 -11   5   3     1354.92     1077.97    334.37 o 
 -10   5   3     1766.28     1557.35    310.33 o 
  -9   5   3     7863.60     7723.12    742.42 o 
  -8   5   3     3181.57     2766.94    340.87 o 
  -7   5   3        0.85      139.21     72.31 o 
  -6   5   3     1694.07     2068.65    129.62 o 
  -5   5   3     1154.04     1430.57    175.56 o 
  -4   5   3    65726.77    86471.68   6927.50 o 
  -3   5   3    75653.67    96682.94   7738.49 o 
  -1   5   3       23.02        0.00     97.93 o 
   0   5   3      622.14      791.88    144.23 o 
   1   5   3     4365.61     4774.03    213.74 o 
   2   5   3    11150.89    10748.04    459.25 o 
   3   5   3     3071.30     3009.86    148.52 o 
   4   5   3     1785.73     1971.67    109.31 o 
   5   5   3     7752.04     7697.85    341.01 o 
   6   5   3     7708.78     7763.03    376.14 o 
   7   5   3     2117.91     2307.35    140.44 o 
   8   5   3        9.17        0.00     97.53 o 
 -11   6   3        7.23        0.00    295.94 o 
 -10   6   3     1993.17     1508.49    335.35 o 
  -9   6   3       30.78        8.28    234.27 o 
  -8   6   3     4566.82     4756.08    244.23 o 
  -7   6   3     1096.49     1119.73    109.16 o 
  -6   6   3      799.30      882.63    147.97 o 
  -5   6   3     9800.20    11835.32    521.41 o 
  -4   6   3    17169.40    21825.39   1791.43 o 
  -3   6   3    26940.46    31441.22   2550.80 o 
  -2   6   3      317.92      392.69    126.30 o 
  -1   6   3    19576.26    22119.57   1806.21 o 
   0   6   3     2678.80     2878.66    295.55 o 
   1   6   3     5522.54     5609.23    248.88 o 
   2   6   3    14036.08    14121.21    595.89 o 
   3   6   3     8808.35     8409.29    368.62 o 
   4   6   3      321.79      369.32     60.04 o 
   5   6   3       10.34       68.77     61.17 o 
   6   6   3      281.72      245.54     77.31 o 
   7   6   3      219.91      155.26     99.30 o 
 -12   7   3       99.52        0.00    376.53 o 
 -11   7   3     3015.39     3182.65    243.16 o 
 -10   7   3     6919.93     6532.44    343.68 o 
  -9   7   3      632.45      553.65    122.20 o 
  -8   7   3     6365.45     6832.45    340.69 o 
  -7   7   3     7426.43     7795.86    367.95 o 
  -6   7   3      273.56      296.15     77.66 o 
  -5   7   3      789.80     1036.00    180.68 o 
  -4   7   3      206.52      305.40    142.65 o 
  -3   7   3     2274.53     2556.90    274.47 o 
  -2   7   3      294.81      321.95    132.60 o 
  -1   7   3     6371.89     6837.65    604.70 o 
   0   7   3     1974.88     1892.51    222.25 o 
   1   7   3     6162.62     5931.07    264.95 o 
   2   7   3     9335.25     8331.83    361.51 o 
   3   7   3      593.07      665.79     70.44 o 
   4   7   3     2345.99     2372.61    199.20 o 
   5   7   3     4737.86     4720.22    232.28 o 
   6   7   3     1186.64     1331.75    133.19 o 
 -11   8   3     4432.26     4754.08    305.83 o 
 -10   8   3     5032.65     4996.99    295.44 o 
  -9   8   3       24.23       23.38    113.68 o 
  -8   8   3     2003.74     2388.65    205.11 o 
  -7   8   3     3095.80     3391.25    332.99 o 
  -6   8   3     4806.77     5150.26    513.08 o 
  -5   8   3    20296.83    23118.92   1908.27 o 
  -4   8   3     8045.70     9622.13    839.17 o 
  -3   8   3       41.24        0.79    131.82 o 
  -2   8   3     1427.64     1404.06    194.67 o 
  -1   8   3        6.02       38.82    130.24 o 
   0   8   3      108.88      196.84    135.36 o 
   1   8   3        0.70       58.72    141.67 o 
   2   8   3      675.66      680.20    115.17 o 
   3   8   3     1651.82     1431.15    120.29 o 
   4   8   3     8693.23     9055.73    443.42 o 
   5   8   3     5360.50     5030.46    295.35 o 
   6   8   3      252.51      118.02    115.66 o 
 -10   9   3     3425.17     3075.44    232.65 o 
  -9   9   3      270.63      176.86    127.31 o 
  -8   9   3      601.50      501.03    117.89 o 
  -7   9   3     1065.79     1424.35    267.97 o 
  -6   9   3    10721.65    12202.08   1061.62 o 
  -5   9   3    22270.96    23045.03   1904.72 o 
  -4   9   3    14446.13    15124.48   1276.78 o 
  -3   9   3      631.45      630.70    174.18 o 
  -2   9   3     3669.58     3368.29    353.68 o 
  -1   9   3      104.85      295.16    153.10 o 
   0   9   3     4133.65     3569.46    368.06 o 
   1   9   3     4457.77     4335.52    430.72 o 
   2   9   3     2995.65     2914.34    154.42 o 
   3   9   3     1995.17     2002.57    283.14 o 
   4   9   3     3638.86     3939.29    240.38 o 
 -10  10   3     1592.50     1194.33    185.62 o 
  -9  10   3     5230.50     4634.98    274.60 o 
  -8  10   3     1518.62     1315.20    301.26 o 
  -7  10   3      781.63     1083.09    259.89 o 
  -6  10   3     5937.46     5922.04    589.33 o 
  -5  10   3     5000.01     5337.24    529.03 o 
  -4  10   3     1408.07     1472.83    250.04 o 
  -3  10   3      282.74      212.60    168.86 o 
  -2  10   3     2267.12     2441.44    299.69 o 
  -1  10   3     2056.42     1976.25    270.72 o 
   0  10   3    13307.27    12063.37   1034.43 o 
   1  10   3     7056.80     7037.05    661.24 o 
   2  10   3     1973.58     1674.39    282.94 o 
   3  10   3       96.98        0.00     97.73 o 
  -8  11   3     3491.52     3167.90    428.15 o 
  -7  11   3      388.53      187.77    236.83 o 
  -6  11   3      673.81      513.47    233.88 o 
  -5  11   3      953.27     1109.50    250.43 o 
  -4  11   3      125.60       47.29    191.52 o 
  -3  11   3       72.04      315.84    191.71 o 
  -2  11   3      152.30       40.59    176.74 o 
  -1  11   3     1718.25     1610.75    259.10 o 
   0  11   3     9224.26     8111.87    742.82 o 
   1  11   3     3911.68     3372.42    393.28 o 
  -7  12   3     2385.55     2199.88    363.72 o 
  -6  12   3     5932.73     5315.96    562.92 o 
  -5  12   3       44.12      110.93    226.98 o 
  -4  12   3     3035.76     2407.16    340.67 o 
  -3  12   3      196.73      119.21    212.99 o 
  -2  12   3      271.22      172.01    218.12 o 
  -1  12   3      382.87      422.24    228.56 o 
   0 -14   4     1781.62     1962.06    283.53 o 
   1 -14   4     5144.22     4862.59    402.34 o 
   2 -14   4     5208.21     5151.44    402.93 o 
   3 -14   4      411.89      315.45    143.44 o 
   4 -14   4      407.02      386.58    151.91 o 
   5 -14   4      772.24      664.62     84.35 o 
  -3 -13   4     2823.10     2435.33    302.45 o 
  -2 -13   4     5193.60     4415.52    387.96 o 
  -1 -13   4     2703.92     2385.09    283.93 o 
   0 -13   4      134.48        0.00    180.09 o 
   1 -13   4       13.10       35.86    162.55 o 
   2 -13   4      565.12      586.17    159.60 o 
   3 -13   4       35.31      105.22    128.86 o 
   4 -13   4      289.83      257.91     67.12 o 
   5 -13   4       14.98        0.00     63.37 o 
   6 -13   4      925.06      912.89     86.39 o 
   7 -13   4     5239.80     4853.72    494.95 o 
  -3 -12   4     3929.23     3638.81    337.12 o 
  -2 -12   4     3861.65     4195.24    359.59 o 
  -1 -12   4      103.93       67.98    175.36 o 
   0 -12   4     3379.50     3511.53    301.07 o 
   1 -12   4     6536.00     5907.06    425.20 o 
   2 -12   4      253.49      177.13    121.96 o 
   3 -12   4     1892.79     1810.23    146.32 o 
   4 -12   4       76.45      124.78     66.47 o 
   5 -12   4       32.53       33.39     84.17 o 
   6 -12   4      178.45      179.85     89.67 o 
   7 -12   4      385.12      275.86    103.18 o 
   8 -12   4      114.61       95.92    150.53 o 
  -4 -11   4      104.91       72.11    179.30 o 
  -3 -11   4       22.30        0.00    171.22 o 
  -2 -11   4       27.40        0.00    163.34 o 
  -1 -11   4     5999.16     5701.36    424.80 o 
   0 -11   4    20318.13    20273.36   1251.95 o 
   1 -11   4     7405.50     7122.96    480.56 o 
   2 -11   4        3.89        0.00     46.81 o 
   3 -11   4     3660.97     3714.98    153.20 o 
   4 -11   4      430.64      280.83     80.62 o 
   5 -11   4     5485.78     5301.46    290.89 o 
   6 -11   4     5894.76     5793.21    317.46 o 
   7 -11   4      357.76      372.30     90.35 o 
   8 -11   4      586.06      444.11    266.78 o 
   9 -11   4      685.54      662.62    330.82 o 
  -7 -10   4      566.06      385.59    153.69 o 
  -6 -10   4      672.01      380.67    143.24 o 
  -5 -10   4     1135.42      766.66    144.82 o 
  -4 -10   4     5792.71     5418.04    250.33 o 
  -3 -10   4    11163.24    10974.57    719.96 o 
  -2 -10   4     2779.98     2904.47    265.21 o 
  -1 -10   4     2277.00     2072.00    201.17 o 
   0 -10   4    13061.09    12555.56    789.32 o 
   1 -10   4     6956.76     6789.63    251.46 o 
   2 -10   4      158.60      168.15     44.33 o 
   3 -10   4      397.18      462.50     75.28 o 
   4 -10   4     2049.65     2249.48    152.31 o 
   5 -10   4    12345.30    13418.83    664.73 o 
   6 -10   4    22693.52    23301.14   1133.21 o 
   7 -10   4     3243.80     3294.89    204.65 o 
   8 -10   4       41.84       66.60    242.94 o 
   9 -10   4       58.08        2.96    298.70 o 
  10 -10   4      870.34      644.50    406.68 o 
  -8  -9   4      111.93      187.38    143.24 o 
  -7  -9   4      453.30      283.73    137.14 o 
  -6  -9   4      169.05      176.34    122.55 o 
  -5  -9   4     6831.22     6716.96    298.39 o 
  -4  -9   4    26820.24    26358.03   1012.14 o 
  -3  -9   4    15050.65    14360.05    567.75 o 
  -2  -9   4     2249.44     2339.77    329.24 o 
  -1  -9   4     1389.76     1550.65    175.56 o 
   0  -9   4      103.11      200.24    145.41 o 
   1  -9   4     6885.93     7253.82    261.31 o 
   2  -9   4     4184.96     3963.15    219.54 o 
   3  -9   4      199.51      208.82     59.67 o 
   4  -9   4     6967.07     7396.10    375.62 o 
   5  -9   4    26192.92    27711.32   1334.84 o 
   6  -9   4     9996.63    11348.84    700.75 o 
   7  -9   4     1357.26     1789.14    130.46 o 
   8  -9   4     1563.33     1606.81    312.50 o 
   9  -9   4      479.17      538.89    292.20 o 
  10  -9   4     2330.18     2180.96    502.24 o 
  -9  -8   4      331.03      218.51    144.82 o 
  -8  -8   4      192.24       67.78    129.25 o 
  -7  -8   4        8.33        0.00    115.07 o 
  -6  -8   4      662.36      630.90    120.78 o 
  -5  -8   4     8706.98     8898.88    367.89 o 
  -4  -8   4    17790.99    16332.85    803.21 o 
  -3  -8   4     6977.66     6647.16    283.83 o 
  -2  -8   4     8158.46     7821.62    322.13 o 
  -1  -8   4    11617.70    11047.21    434.35 o 
   0  -8   4      500.91      597.38     44.71 o 
   1  -8   4    10209.82    10229.62    502.87 o 
   2  -8   4    22892.50    23287.73   1114.90 o 
   3  -8   4     4077.09     4417.43    233.46 o 
   4  -8   4      128.94      171.30     51.33 o 
   5  -8   4      289.90      450.30    120.58 o 
   6  -8   4     3018.96     3661.95    346.68 o 
   7  -8   4      251.26      135.56    196.84 o 
   8  -8   4      760.42      630.11    242.75 o 
   9  -8   4      254.73      371.61    292.79 o 
  10  -8   4     2303.82     2154.17    527.26 o 
  -9  -7   4      310.55       34.68    129.45 o 
  -8  -7   4     3116.19     3327.70    233.68 o 
  -7  -7   4      261.09      263.04    109.94 o 
  -6  -7   4      139.17      165.70     77.66 o 
  -5  -7   4      448.56      409.30    178.81 o 
  -4  -7   4       39.98       29.16     63.67 o 
  -3  -7   4      152.19       89.82     60.92 o 
  -2  -7   4    10923.13    10678.78    424.83 o 
  -1  -7   4    20974.39    21169.94    742.42 o 
   0  -7   4     2425.43     2482.56    108.52 o 
   1  -7   4    23807.24    23980.06   1122.04 o 
   2  -7   4     9632.39     9976.58    490.78 o 
   3  -7   4      254.23      274.10     55.17 o 
   4  -7   4    14439.32    15621.62    759.18 o 
   5  -7   4    11741.33    13045.98    639.10 o 
   6  -7   4      134.74      138.97     54.09 o 
   7  -7   4        4.12        0.00    198.22 o 
   8  -7   4      396.37        0.00    260.68 o 
   9  -7   4        1.79      192.50    346.58 o 
  10  -7   4      444.30      474.46    476.03 o 
  11  -7   4     1055.53      887.83    631.10 o 
 -10  -6   4     1536.34     1536.27    174.37 o 
  -9  -6   4      801.15      701.64    133.00 o 
  -8  -6   4     3946.82     4051.40    254.76 o 
  -7  -6   4       76.28       26.01     91.62 o 
  -6  -6   4    13416.81    15233.43   1473.22 o 
  -5  -6   4    16343.25    18185.53    902.22 o 
  -4  -6   4     5063.42     5420.68    235.64 o 
  -3  -6   4     2722.57     2543.30    138.42 o 
  -2  -6   4     1558.29     1749.08    121.89 o 
  -1  -6   4     5872.41     5970.46    214.38 o 
   0  -6   4     1337.69     1407.94     96.96 o 
   1  -6   4    10489.77    11876.86    569.71 o 
   2  -6   4       74.95       85.00     38.74 o 
   3  -6   4    26817.02    29313.16   1408.82 o 
   4  -6   4    36170.36    40093.60   1919.17 o 
   5  -6   4    23991.32    29206.14   1400.96 o 
   6  -6   4        6.34       55.43     45.36 o 
   7  -6   4     3043.67     3555.07    425.20 o 
   8  -6   4      139.75       38.42    264.22 o 
   9  -6   4     2536.68     2032.99    477.81 o 
  10  -6   4      748.99      701.24    523.32 o 
  11  -6   4      110.62      123.15    602.73 o 
 -10  -5   4      956.15      867.34    142.06 o 
  -9  -5   4      300.85      218.90    110.34 o 
  -8  -5   4      141.41      283.53    100.68 o 
  -7  -5   4     5960.84     6467.43    357.42 o 
  -6  -5   4    39869.46    44134.91   1679.97 o 
  -5  -5   4    50311.20    55301.85   3685.12 o 
  -3  -5   4     1097.57     1075.61    148.96 o 
  -2  -5   4      492.60      558.04     55.42 o 
  -1  -5   4     4894.92     4412.56    248.69 o 
   0  -5   4    19046.71    19281.63    935.33 o 
   1  -5   4    15490.33    17716.39    844.48 o 
   2  -5   4     4449.29     4713.87    239.07 o 
   3  -5   4    27016.71    28521.73   1368.09 o 
   4  -5   4    37167.18    42533.17   2032.23 o 
   5  -5   4     6412.83     8060.89    402.70 o 
   6  -5   4     1159.67      933.74    223.63 o 
   7  -5   4     1749.04     1649.96    330.43 o 
   8  -5   4     1335.40     1160.53    384.41 o 
   9  -5   4    10023.33     9013.30    975.32 o 
  10  -5   4     7616.30     8416.28    995.41 o 
  11  -5   4      461.64      467.17    611.99 o 
 -11  -4   4      248.95      283.14    133.98 o 
 -10  -4   4     2617.10     2585.28    200.78 o 
  -9  -4   4     1753.99     1681.48    154.28 o 
  -8  -4   4     1512.05     1691.34    143.44 o 
  -7  -4   4    11575.32    12300.15    481.96 o 
  -6  -4   4    23418.17    24226.49   1407.31 o 
  -5  -4   4    11805.59    11599.36    715.82 o 
  -4  -4   4     6595.03     7047.10    453.18 o 
  -3  -4   4    10446.89    12303.56    766.46 o 
  -2  -4   4       36.29        0.00    100.49 o 
  -1  -4   4    45336.97    44461.45   2119.71 o 
   0  -4   4    71755.43    65989.92   4958.25 o 
   1  -4   4    28162.41    30768.35   1562.08 o 
   2  -4   4     7311.51     7864.58    387.71 o 
   3  -4   4      449.94      405.38     39.00 o 
   4  -4   4     5844.05     6288.08    317.04 o 
   5  -4   4     5597.27     6100.15    231.65 o 
   6  -4   4      552.65      549.40     57.34 o 
   7  -4   4        1.45       37.64     45.22 o 
   8  -4   4     5240.11     4773.92    652.77 o 
   9  -4   4    10059.21     9962.21   1063.98 o 
  10  -4   4     6527.63     8256.09    968.62 o 
  11  -4   4      132.54      263.04    549.13 o 
 -11  -3   4      428.30      389.54    130.63 o 
 -10  -3   4     7165.11     6706.43    382.05 o 
  -9  -3   4    10306.35    11039.19    576.32 o 
  -8  -3   4      806.71      963.49    108.96 o 
  -7  -3   4       53.89       71.22     51.51 o 
  -6  -3   4     3109.64     2629.21    193.49 o 
  -5  -3   4     5713.82     5121.49    327.86 o 
  -4  -3   4     6052.61     5029.67    321.16 o 
  -3  -3   4      895.25      856.50     86.69 o 
  -2  -3   4      873.48     1493.91    127.87 o 
  -1  -3   4    56571.29    55576.07   2642.50 o 
   0  -3   4   111280.08   111305.38   8874.19 o 
   1  -3   4     3592.73     3517.11    441.16 o 
   2  -3   4     4720.46     5242.60    265.22 o 
   3  -3   4     3858.74     4571.16    699.37 o 
   4  -3   4     1823.86     2078.23     98.75 o 
   5  -3   4     6814.58     6638.68    558.49 o 
   6  -3   4     4490.29     4511.39    284.81 o 
   7  -3   4       37.33       13.27     35.65 o 
   8  -3   4     2227.36     2331.39    308.26 o 
   9  -3   4     3460.63     3510.94    626.37 o 
  10  -3   4      783.93     1517.95    533.96 o 
  11  -3   4      222.32      349.93    482.93 o 
 -12  -2   4      989.29      948.32    153.10 o 
 -11  -2   4     1449.96     1504.74    157.43 o 
 -10  -2   4     8225.31     7963.70    435.64 o 
  -9  -2   4     6502.98     6812.43    373.58 o 
  -8  -2   4      179.57      371.89    123.93 o 
  -7  -2   4    16741.89    14751.30    893.74 o 
  -6  -2   4     4626.50     4179.87    272.30 o 
  -5  -2   4     2590.41     2345.43    160.39 o 
  -4  -2   4     1347.81     1261.86    129.55 o 
  -3  -2   4       93.67      113.88     40.88 o 
  -2  -2   4     2030.47     1647.25     99.80 o 
  -1  -2   4     3014.11     2303.13    128.75 o 
   0  -2   4     6864.73     6475.37    332.10 o 
   1  -2   4     1526.59     1489.10    255.75 o 
   2  -2   4    42528.10    41290.33   1967.04 o 
   3  -2   4     2299.34     2026.08     78.47 o 
   4  -2   4    12597.38    13498.04    514.29 o 
   5  -2   4    10002.67     9866.81   1865.22 o 
   6  -2   4     6048.88     6089.56    803.31 o 
   7  -2   4      260.98      261.96    109.94 o 
   8  -2   4     2509.39     2514.82    141.72 o 
   9  -2   4      111.52      127.02     97.93 o 
  10  -2   4        5.66        0.00     63.84 o 
  11  -2   4       99.38      137.53    427.76 o 
 -12  -1   4      635.08      903.20    147.38 o 
 -11  -1   4       30.27       68.96    109.75 o 
 -10  -1   4     1596.87     1274.41    134.18 o 
  -9  -1   4       59.71      129.85     86.30 o 
  -8  -1   4     6880.56     6628.40    418.30 o 
  -7  -1   4    27067.33    27260.56   1629.47 o 
  -6  -1   4     9798.11     9836.97    483.11 o 
  -5  -1   4     4436.18     4522.36    229.02 o 
  -4  -1   4    20080.18    17495.78   1045.07 o 
  -3  -1   4     1060.55     1091.89     66.09 o 
  -2  -1   4    21545.41    16697.51   1418.54 o 
  -1  -1   4     7458.43     6210.83    305.91 o 
   0  -1   4     7829.92     5781.55    289.07 o 
   1  -1   4     5560.14     3940.72    244.03 o 
   2  -1   4    14145.54     9135.06    796.61 o 
   3  -1   4    16937.30    17393.71    653.23 o 
   4  -1   4     9394.01    10080.43    494.55 o 
   5  -1   4    10399.47     9873.67   1662.57 o 
   6  -1   4       17.85       45.69     62.85 o 
   7  -1   4     8986.55     9807.80    533.27 o 
   8  -1   4    10251.20    11178.88   1003.29 o 
   9  -1   4     1830.77     1870.39    378.90 o 
  10  -1   4      359.57      330.42     77.16 o 
 -12   0   4     1864.86     2023.93    184.03 o 
 -11   0   4     2791.75     3104.06    216.34 o 
 -10   0   4     1916.44     1890.34    155.46 o 
  -9   0   4      324.62      210.43     85.91 o 
  -8   0   4    13609.99    15095.52    914.43 o 
  -7   0   4    20279.43    22509.86   1072.60 o 
  -6   0   4      857.02      902.16     80.00 o 
  -5   0   4     5334.08     5920.72    213.48 o 
  -4   0   4     2386.93     2478.21    134.97 o 
  -3   0   4     8211.17     8142.64    398.02 o 
  -2   0   4    71013.71    56869.64   2701.42 o 
  -1   0   4    42447.89    30089.18   2015.95 o 
   0   0   4     2969.52     2146.83    117.60 o 
   1   0   4     1070.98      806.66    212.60 o 
   2   0   4     1271.97     1203.01    292.28 o 
   3   0   4     4308.97     4302.42    217.52 o 
   4   0   4     2197.35     2209.16    518.79 o 
   5   0   4      348.93      379.92    129.85 o 
   6   0   4     2786.43     3054.06    221.66 o 
   7   0   4    16076.36    18514.65   1245.06 o 
   8   0   4     9355.68    10944.33    927.44 o 
   9   0   4      281.57      288.40    118.32 o 
  10   0   4      917.48     1036.21    102.38 o 
 -12   1   4     7934.85     8793.41    487.85 o 
 -11   1   4     9482.29     9702.91    519.38 o 
 -10   1   4     4492.12     3641.57    228.56 o 
  -9   1   4      255.41      224.42     72.11 o 
  -8   1   4      120.51       76.76     57.37 o 
  -7   1   4     9987.57    11414.52   1002.31 o 
  -6   1   4     7043.67     7175.76    613.76 o 
  -5   1   4      245.11      264.90     51.80 o 
  -4   1   4     8816.09    10391.35    865.37 o 
  -3   1   4    29184.31    33872.41   2729.31 o 
  -2   1   4    32819.10    31340.73   2531.68 o 
  -1   1   4    52939.89    43603.30   3509.56 o 
   0   1   4     1531.49     1064.37    178.51 o 
   1   1   4     9746.17     8497.26    762.52 o 
   2   1   4     1987.91     1934.82    171.03 o 
   3   1   4    15950.84    16546.98   2039.99 o 
   4   1   4    17163.53    17323.18    740.45 o 
   5   1   4    10936.91    12518.14    538.72 o 
   6   1   4     2102.73     2224.15    150.24 o 
   7   1   4     2786.45     3236.97    201.37 o 
   8   1   4     3240.66     3927.98    200.53 o 
   9   1   4       36.29       33.04     70.62 o 
  10   1   4      617.37      666.00     99.38 o 
 -12   2   4     8586.83     8811.34    491.20 o 
 -11   2   4    11242.51    12145.14    634.64 o 
 -10   2   4      231.05      118.61     96.15 o 
  -9   2   4     3097.35     2874.10    300.28 o 
  -8   2   4     1461.27     1294.31    207.67 o 
  -7   2   4     2232.15     2324.21    254.96 o 
  -6   2   4    29276.49    32641.39   1367.62 o 
  -5   2   4     9734.13    10608.09    633.56 o 
  -4   2   4     3060.45     3649.06    351.31 o 
  -3   2   4    17872.95    20473.75   1670.84 o 
  -2   2   4    11354.25    12962.63   1076.00 o 
  -1   2   4      430.50      490.02    126.50 o 
   0   2   4      319.03       92.21    126.89 o 
   1   2   4    10439.45    10722.56    925.27 o 
   2   2   4     1468.45     1505.15     82.67 o 
   3   2   4    41316.43    44612.02   1856.44 o 
   4   2   4    23078.26    24595.76   1386.62 o 
   5   2   4     1287.47     1184.52     77.55 o 
   6   2   4      326.38      283.11    107.68 o 
   7   2   4       48.41        0.00     53.68 o 
   8   2   4      161.06      118.83     66.95 o 
   9   2   4      489.30      554.91     89.64 o 
 -10   3   4      603.53      504.01    224.22 o 
  -9   3   4    11562.86    11255.14    979.85 o 
  -8   3   4     1238.02     1130.58    213.98 o 
  -7   3   4     8829.81     8989.32    405.15 o 
  -6   3   4    31270.08    35483.11   1913.79 o 
  -5   3   4    15632.99    18407.07    773.92 o 
  -4   3   4     3343.19     3499.51    349.54 o 
  -3   3   4     8242.91    10489.47    886.06 o 
  -2   3   4       63.67       10.25     89.65 o 
  -1   3   4      962.33     1116.19    172.21 o 
   0   3   4     2906.19     3566.50    354.66 o 
   1   3   4      184.72      348.55    160.39 o 
   2   3   4     1637.45     1893.42    130.63 o 
   3   3   4     9571.81    10971.36    559.67 o 
   4   3   4     8360.81     8837.79    663.02 o 
   5   3   4     1789.36     1690.73    159.79 o 
   6   3   4     5750.36     6338.13    289.60 o 
   7   3   4     2273.21     2449.39    139.41 o 
   8   3   4      290.15      277.30     77.92 o 
 -10   4   4      702.83      636.42    238.02 o 
  -9   4   4     3461.44     3269.38    389.34 o 
  -8   4   4     1985.61     1980.82    230.63 o 
  -7   4   4     4346.95     4696.93    239.40 o 
  -6   4   4    11977.18    13345.87    575.56 o 
  -5   4   4     1140.98     1542.97    211.61 o 
  -4   4   4    18761.23    25980.83   2120.67 o 
  -2   4   4     9510.53    12473.60   1046.44 o 
  -1   4   4     9317.91     9509.43    814.14 o 
   0   4   4     2654.81     2987.22    316.44 o 
   1   4   4      663.92      569.43    151.91 o 
   2   4   4      391.81      439.04     43.71 o 
   3   4   4     1485.00     1685.08    149.75 o 
   4   4   4      717.26      663.88     83.94 o 
   5   4   4     3070.29     3506.26    174.30 o 
   6   4   4     6924.77     7635.53    340.54 o 
   7   4   4      847.86     1018.42    103.94 o 
   8   4   4      459.62      546.55    128.37 o 
 -11   5   4       66.41       30.93    268.56 o 
 -10   5   4      142.19       59.13    104.96 o 
  -9   5   4      485.64      345.69    149.06 o 
  -8   5   4     4247.76     4360.51    286.78 o 
  -7   5   4     3385.27     3474.74    494.55 o 
  -6   5   4       28.18      117.83     72.56 o 
  -5   5   4    11098.32    12422.56   1053.73 o 
  -4   5   4    57649.06    81567.32   6546.04 o 
  -3   5   4    22920.56    30364.82   2470.21 o 
  -2   5   4      787.13      792.67    159.20 o 
  -1   5   4     4320.53     4574.13    435.84 o 
   0   5   4     4397.99     4015.34    400.17 o 
   1   5   4     9289.51    10545.62    905.76 o 
   2   5   4    20475.17    21392.27    896.40 o 
   3   5   4     6795.46     7353.67    324.06 o 
   4   5   4     2325.12     2616.20    140.82 o 
   5   5   4     1049.42     1366.81    297.42 o 
   6   5   4      842.87      812.48     85.05 o 
   7   5   4      873.56      799.58     94.66 o 
 -12   6   4     3554.67     3633.21    405.99 o 
 -11   6   4     1774.30     1639.52    171.34 o 
 -10   6   4     1560.68     1507.65    152.04 o 
  -9   6   4     2106.50     1965.22    156.95 o 
  -8   6   4    11215.36    11439.37    516.01 o 
  -7   6   4    17445.25    18425.25    793.47 o 
  -6   6   4     9313.84    10583.85    925.07 o 
  -5   6   4     1043.03     1292.74    220.09 o 
  -4   6   4    18978.36    24378.36   2002.84 o 
  -3   6   4    22096.39    25344.41   2075.55 o 
  -2   6   4     1776.28     1842.46    237.82 o 
  -1   6   4      196.77      273.09    137.53 o 
   0   6   4     1194.97     1454.50    213.19 o 
   1   6   4    14787.69    14613.38   1225.94 o 
   2   6   4    28343.81    29189.88   1219.65 o 
   3   6   4     8510.45     8470.25    373.54 o 
   4   6   4       70.32       56.20     55.93 o 
   5   6   4      205.64      150.20     68.80 o 
   6   6   4       80.16      123.32     77.86 o 
   7   6   4      847.61     1186.93    134.77 o 
 -11   7   4      198.68      232.23    147.16 o 
 -10   7   4     1886.09     1847.69    172.71 o 
  -9   7   4     3609.12     3278.65    209.74 o 
  -8   7   4    25419.79    24871.35   1053.84 o 
  -7   7   4    12163.30    13147.25   1139.05 o 
  -6   7   4     1933.46     2344.90    298.11 o 
  -5   7   4     2030.61     2312.38    296.54 o 
  -4   7   4      807.51     1006.84    202.94 o 
  -3   7   4     4449.24     4405.67    442.54 o 
  -2   7   4    10229.12    11334.94    969.21 o 
  -1   7   4      347.95      338.31    150.93 o 
   0   7   4     3380.78     3107.61    333.97 o 
   1   7   4     9117.58     9571.88    832.27 o 
   2   7   4     7736.49     7840.05    344.60 o 
   3   7   4     1177.68     1136.05     86.41 o 
   4   7   4     1367.95     1388.92    103.49 o 
   5   7   4     1216.76     1194.39    108.25 o 
   6   7   4      454.99      492.19    111.13 o 
 -11   8   4        6.40        0.00    162.30 o 
 -10   8   4       49.87       28.98    137.56 o 
  -9   8   4      626.98      823.21    139.65 o 
  -8   8   4     7755.82     8254.13    782.81 o 
  -7   8   4     4188.46     4651.96    484.11 o 
  -6   8   4     3810.93     4185.98    450.22 o 
  -5   8   4     9815.96    10948.56    961.72 o 
  -4   8   4     1305.42     1247.02    213.39 o 
  -3   8   4     6762.13     6537.96    606.86 o 
  -2   8   4     6929.07     6482.99    598.78 o 
  -1   8   4     3402.45     3154.51    343.04 o 
   0   8   4      321.15      173.59    157.23 o 
   1   8   4       54.08        0.00    159.60 o 
   2   8   4      192.67      362.94    183.04 o 
   3   8   4      147.58       65.59     72.80 o 
   4   8   4      699.13      604.47     90.75 o 
   5   8   4      194.98      215.75    103.25 o 
 -10   9   4      413.78      418.67    157.89 o 
  -9   9   4      203.42      277.62    243.14 o 
  -8   9   4      358.58       93.20    243.93 o 
  -7   9   4      151.33      212.01    231.91 o 
  -6   9   4     1596.79     1924.03    306.39 o 
  -5   9   4     9937.13     9510.61    858.47 o 
  -4   9   4       35.37        0.00    172.01 o 
  -3   9   4     4551.16     4333.75    443.72 o 
  -2   9   4     3228.35     2989.39    339.88 o 
  -1   9   4       14.07       63.64    165.71 o 
   0   9   4     6055.53     6325.76    596.22 o 
   1   9   4     8043.69     7234.08    674.25 o 
   2   9   4      366.12      282.74    199.20 o 
   3   9   4      120.37      113.49    212.80 o 
   4   9   4        6.67        0.00    100.49 o 
  -9  10   4     6932.10     6240.05    670.11 o 
  -8  10   4     1227.88     1096.10    306.78 o 
  -7  10   4      540.22      446.67    254.96 o 
  -6  10   4        3.49        0.00    187.38 o 
  -5  10   4      696.92      367.47    214.18 o 
  -4  10   4     1294.85     1531.34    269.15 o 
  -3  10   4      320.35      389.34    177.92 o 
  -2  10   4        0.92       25.02    175.95 o 
  -1  10   4     6433.00     6357.09    606.47 o 
   0  10   4     8525.28     8616.47    780.84 o 
   1  10   4     4400.94     3985.99    430.72 o 
   2  10   4      185.58       62.07    220.87 o 
  -8  11   4     1021.49     1018.86    324.32 o 
  -7  11   4     2023.56     1654.49    331.02 o 
  -6  11   4       64.62      194.47    240.18 o 
  -5  11   4      172.13      131.62    230.33 o 
  -4  11   4     2875.18     2889.50    371.21 o 
  -3  11   4     4397.66     3834.27    430.52 o 
  -2  11   4     1083.83      782.62    235.85 o 
  -1  11   4     2996.44     2527.15    339.49 o 
   0  11   4     3549.91     3091.26    383.23 o 
  -1 -14   5     2995.36     3065.64    365.69 o 
   0 -14   5     1022.88      975.51    270.72 o 
   1 -14   5      846.04      940.24    239.99 o 
   2 -14   5      895.08      798.58    191.91 o 
   3 -14   5      742.66      555.63    180.88 o 
   4 -14   5       41.21        0.00    126.69 o 
   5 -14   5       16.78       15.31    107.37 o 
  -3 -13   5     6554.40     5687.96    469.73 o 
  -2 -13   5     9206.02     7678.00    572.78 o 
  -1 -13   5     1877.39     1727.39    284.91 o 
   0 -13   5      322.16      390.52    222.06 o 
   1 -13   5        3.11       72.71    181.66 o 
   2 -13   5     1408.26     1371.16    204.32 o 
   3 -13   5     3350.99     3000.23    262.25 o 
   4 -13   5     3298.51     2812.47    191.17 o 
   5 -13   5      335.85      264.59    104.20 o 
   6 -13   5     2912.30     2579.17    188.90 o 
   7 -13   5     5217.13     5007.92    298.97 o 
  -4 -12   5     1977.15     1756.75    279.98 o 
  -3 -12   5     4735.81     3862.64    358.60 o 
  -2 -12   5     3109.11     2473.76    288.06 o 
  -1 -12   5       73.96       98.71    198.02 o 
   0 -12   5     2810.73     2583.50    263.24 o 
   1 -12   5      639.05      631.49    159.79 o 
   2 -12   5     5226.08     5670.43    411.80 o 
   3 -12   5    10173.86     9825.73    505.91 o 
   4 -12   5     4104.77     4041.38    243.88 o 
   5 -12   5      126.64      191.84     90.62 o 
   6 -12   5        5.76        0.00     86.38 o 
   7 -12   5      988.98     1025.57    125.14 o 
   8 -12   5     1113.11     1106.54    308.36 o 
  -5 -11   5      723.85      951.87    227.77 o 
  -4 -11   5       63.22      168.66    184.62 o 
  -3 -11   5        3.56       84.72    206.29 o 
  -2 -11   5        1.55       65.81    188.36 o 
  -1 -11   5      891.10     1084.08    210.04 o 
   0 -11   5      427.74      545.39    173.98 o 
   1 -11   5       18.46       83.54    119.99 o 
   2 -11   5     4248.03     4087.37    236.42 o 
   3 -11   5    13011.86    13247.13    655.20 o 
   4 -11   5      362.18      342.15     83.44 o 
   5 -11   5     4664.81     4810.36    270.30 o 
   6 -11   5     2630.60     2662.19    172.96 o 
   7 -11   5        2.70        0.00     81.86 o 
   8 -11   5     1230.65     1169.39    309.93 o 
   9 -11   5      699.69      706.56    342.25 o 
  -7 -10   5     2376.32     2298.00    206.29 o 
  -6 -10   5     1104.29     1252.15    162.75 o 
  -5 -10   5      773.60      605.80    107.60 o 
  -4 -10   5     9403.54     9372.09    640.16 o 
  -3 -10   5     9407.78     9999.84    681.54 o 
  -2 -10   5      234.93      299.88    182.85 o 
  -1 -10   5       24.84       17.14    157.23 o 
   0 -10   5      246.01       50.44    139.50 o 
   1 -10   5       17.24        0.00     98.71 o 
   2 -10   5       52.58      117.15     70.35 o 
   3 -10   5       24.71        2.12     67.56 o 
   4 -10   5      357.63      328.80     71.93 o 
   5 -10   5    10162.59    10670.45    535.04 o 
   6 -10   5     7801.81     8323.01    427.69 o 
   7 -10   5        0.22        0.00    212.21 o 
   8 -10   5     1631.44     1681.29    333.97 o 
   9 -10   5      556.26      711.29    351.51 o 
  -8  -9   5      378.90      206.49    141.08 o 
  -7  -9   5       30.24       92.01    124.13 o 
  -6  -9   5      676.98      644.89    129.45 o 
  -5  -9   5    11323.85    11410.15    611.79 o 
  -4  -9   5    20103.96    20114.28    784.33 o 
  -3  -9   5     5684.41     6049.43    269.56 o 
  -2  -9   5     1088.86      986.94    194.08 o 
  -1  -9   5     3126.57     3583.84    301.07 o 
   0  -9   5     1686.78     1599.12    184.03 o 
   1  -9   5    15282.50    16064.80    960.44 o 
   2  -9   5     7221.14     7373.83    374.18 o 
   3  -9   5     4410.44     4172.46    230.32 o 
   4  -9   5     3300.03     3482.27    214.57 o 
   5  -9   5     6490.37     6951.90    357.48 o 
   6  -9   5     4402.34     5477.60    293.22 o 
   7  -9   5       98.71        0.00    199.00 o 
   8  -9   5      971.05      745.57    286.49 o 
   9  -9   5       75.71      322.54    343.04 o 
  10  -9   5     2236.19     2428.83    552.48 o 
  -9  -8   5     1561.03     1361.11    171.03 o 
  -8  -8   5     4844.75     5051.35    310.72 o 
  -7  -8   5     4426.24     4610.78    282.35 o 
  -6  -8   5     2941.80     3010.52    162.38 o 
  -5  -8   5     7445.26     7912.53    509.13 o 
  -4  -8   5    12265.64    13319.06    529.75 o 
  -3  -8   5     2288.85     2166.19    270.43 o 
  -2  -8   5     2598.11     2775.08    319.29 o 
  -1  -8   5       13.79       31.19     59.54 o 
   0  -8   5     6342.99     6446.92    340.14 o 
   1  -8   5    45868.26    47507.64   2241.92 o 
   2  -8   5    38112.73    40211.22   1916.59 o 
   3  -8   5     2530.75     2566.16    152.29 o 
   4  -8   5        7.37       36.76     49.12 o 
   5  -8   5       28.75       89.87     52.08 o 
   6  -8   5     2622.64     3297.97    191.84 o 
   7  -8   5     2666.16     3019.34    377.91 o 
   8  -8   5      342.91      497.90    287.87 o 
   9  -8   5      647.02      438.40    373.77 o 
  10  -8   5     3719.99     2919.44    612.77 o 
  -9  -7   5     5656.05     5571.32    334.56 o 
  -8  -7   5    11626.85    12681.47    660.26 o 
  -7  -7   5     4885.25     5688.75    329.44 o 
  -6  -7   5      159.59      176.44     73.94 o 
  -5  -7   5      241.97      267.94     70.79 o 
  -4  -7   5     1593.18     1519.70    267.67 o 
  -3  -7   5     7685.96     7885.33    587.26 o 
  -2  -7   5      436.37      330.62    145.21 o 
  -1  -7   5     2505.85     2767.14    114.66 o 
   0  -7   5    19270.51    20070.85    964.59 o 
   1  -7   5    29580.68    31921.36   1523.88 o 
   2  -7   5    19216.99    21162.62   1017.92 o 
   3  -7   5       36.00       70.77     44.45 o 
   4  -7   5    16793.05    18343.10    888.48 o 
   5  -7   5        0.64       14.22     45.22 o 
   6  -7   5     7391.31     8998.12    803.50 o 
   7  -7   5     7672.25     9942.70    908.32 o 
   8  -7   5     2410.41     2770.49    440.37 o 
   9  -7   5       91.87       62.46    363.33 o 
  10  -7   5      274.32      295.35    563.52 o 
 -10  -6   5      264.86      300.48    129.06 o 
  -9  -6   5     4651.93     5068.09    305.40 o 
  -8  -6   5     5929.32     6444.96    365.89 o 
  -7  -6   5     1120.34     1073.07     95.33 o 
  -6  -6   5     5993.23     6984.92    615.43 o 
  -5  -6   5     6188.92     6471.43    878.08 o 
  -4  -6   5      126.17      125.51    123.93 o 
  -3  -6   5    14103.28    18375.54   1143.19 o 
  -2  -6   5    13439.22    15008.04    957.19 o 
  -1  -6   5       23.21       19.27     50.76 o 
   0  -6   5      530.34      800.81    127.09 o 
   1  -6   5     5906.20     6585.21    339.67 o 
   2  -6   5       86.68      121.82     46.21 o 
   3  -6   5     1908.51     2093.33    122.83 o 
   4  -6   5    10841.01    12236.47    598.33 o 
   5  -6   5      699.54      785.74     69.33 o 
   6  -6   5    12519.63    14288.27   1217.67 o 
   7  -6   5     8878.32    10275.10    939.06 o 
   8  -6   5      147.55      378.50    350.92 o 
   9  -6   5     1079.57     1430.27    533.57 o 
  10  -6   5      786.57      569.23    644.10 o 
 -10  -5   5       70.90       34.09    114.08 o 
  -9  -5   5        3.77        0.00     98.71 o 
  -8  -5   5      155.70       86.30     92.80 o 
  -7  -5   5     1735.55     1624.25    104.56 o 
  -6  -5   5    29828.20    30682.04   1797.24 o 
  -5  -5   5     6080.36     6551.36    431.50 o 
  -3  -5   5    14828.42    17611.24   1085.65 o 
  -2  -5   5     8464.26    10000.43    656.32 o 
  -1  -5   5    16520.66    17680.31    848.69 o 
   0  -5   5    56024.27    53060.26   2965.65 o 
   1  -5   5    14372.45    15815.78    778.07 o 
   2  -5   5        2.30        0.81     41.07 o 
   3  -5   5     1615.58     1740.02    149.45 o 
   4  -5   5     1054.17     1272.68     84.87 o 
   5  -5   5      143.06      227.18    164.52 o 
   6  -5   5     1291.24     1245.84    280.38 o 
   7  -5   5     1620.81     1650.35    381.06 o 
   8  -5   5     1575.33     1768.38    492.39 o 
   9  -5   5     7380.18     6455.80    867.54 o 
  10  -5   5     2105.81     1941.76    706.36 o 
 -11  -4   5      872.32     1050.98    150.14 o 
 -10  -4   5     6542.30     5798.69    343.43 o 
  -9  -4   5     6956.89     7740.66    423.42 o 
  -8  -4   5     2840.77     2945.06    193.68 o 
  -7  -4   5     1784.33     1665.02     97.37 o 
  -6  -4   5     3087.09     2933.43    214.37 o 
  -5  -4   5     8591.69     7767.85    488.84 o 
  -4  -4   5       36.09        0.00     68.57 o 
  -3  -4   5     3640.55     3887.67    271.12 o 
  -2  -4   5     2846.04     2676.92    291.91 o 
  -1  -4   5    70747.53    74562.76   3574.80 o 
   0  -4   5   103814.91   115141.03   9181.17 o 
   1  -4   5    16137.18    15924.33   1407.21 o 
   2  -4   5     1199.30     1246.31    100.19 o 
   3  -4   5     1122.38     1164.88     78.34 o 
   4  -4   5     5281.40     5991.51    306.20 o 
   5  -4   5     5393.38     5491.91    548.15 o 
   6  -4   5     2830.93     3544.20    470.12 o 
   7  -4   5     2087.83     1435.39    425.99 o 
   8  -4   5     3079.78     2631.78    590.71 o 
   9  -4   5     4663.07     5096.86    827.54 o 
  10  -4   5     1668.98     1861.38    699.27 o 
 -11  -3   5     3631.86     3519.41    239.20 o 
 -10  -3   5    16083.19    16745.48    850.00 o 
  -9  -3   5    12126.50    12597.73    647.45 o 
  -8  -3   5       75.66       66.52     58.01 o 
  -7  -3   5      396.52      333.58     77.24 o 
  -6  -3   5      521.63      406.68     72.51 o 
  -5  -3   5     8157.79     6317.29    397.02 o 
  -4  -3   5    16441.78    12937.22    784.19 o 
  -3  -3   5     4838.15     4223.02    271.91 o 
  -2  -3   5    10375.32     8680.92    436.21 o 
  -1  -3   5    73437.76    66293.13   3192.86 o 
   0  -3   5    38237.64    34866.43   2551.98 o 
   1  -3   5     3403.82     3197.68    756.41 o 
   2  -3   5     4159.26     4487.29    241.58 o 
   3  -3   5     1581.85     1565.61    101.25 o 
   4  -3   5     6687.79     7042.90    356.72 o 
   5  -3   5    40723.91    46808.64   2261.94 o 
   6  -3   5    14312.67    17362.59    847.24 o 
   7  -3   5     1842.66     2186.73    440.27 o 
   8  -3   5      394.93      382.25     55.80 o 
   9  -3   5      833.50      845.47    561.15 o 
  10  -3   5      658.40      751.49    564.70 o 
 -12  -2   5      459.82      209.64    129.85 o 
 -11  -2   5     3551.31     3511.14    235.85 o 
 -10  -2   5    10426.32    10062.30    531.60 o 
  -9  -2   5     6303.19     6225.07    345.99 o 
  -8  -2   5     2113.73     1710.45    144.82 o 
  -7  -2   5     9167.59     7874.25    491.20 o 
  -6  -2   5     1943.19     1799.90    134.97 o 
  -5  -2   5    32029.02    28506.41   1700.99 o 
  -4  -2   5    31033.51    25450.61   1210.58 o 
  -3  -2   5    25466.09    19206.60    919.12 o 
  -2  -2   5       63.79      101.63     28.79 o 
  -1  -2   5     1740.55     1484.99     88.71 o 
   0  -2   5    12252.17    10248.07    509.46 o 
   1  -2   5       42.36       22.78     68.69 o 
   2  -2   5      747.30      460.65    165.80 o 
   3  -2   5     5106.22     4880.12    621.05 o 
   4  -2   5     6560.01     6365.76   1238.95 o 
   5  -2   5    27118.59    31368.12   1520.11 o 
   6  -2   5    13612.63    15586.33    762.91 o 
   7  -2   5      614.74      567.52     64.82 o 
   8  -2   5     1220.27     1336.22    198.12 o 
   9  -2   5       11.70       32.51     95.56 o 
  10  -2   5     1297.71     2460.36    548.34 o 
 -12  -1   5       55.43        0.00    122.16 o 
 -11  -1   5       30.43        1.18    109.55 o 
 -10  -1   5     1599.78     1560.11    142.46 o 
  -9  -1   5     1021.65      983.00    122.16 o 
  -8  -1   5      890.38      997.38    111.72 o 
  -7  -1   5     6491.57     6778.15    428.15 o 
  -6  -1   5     1507.82     1803.94     93.74 o 
  -5  -1   5    46311.82    45760.43   2719.85 o 
  -4  -1   5    23759.64    22136.69   1067.21 o 
  -3  -1   5      102.65       98.92     28.15 o 
  -2  -1   5     9718.46     7537.15    368.07 o 
  -1  -1   5    12104.47     8817.33    618.49 o 
   0  -1   5      784.82      596.63     67.78 o 
   1  -1   5    16159.75    10952.83   1414.60 o 
   2  -1   5      287.39      101.71    139.99 o 
   3  -1   5     4430.00     4129.44   1129.79 o 
   4  -1   5     2995.80     3337.58   1113.63 o 
   5  -1   5     2591.95     2852.90    907.24 o 
   6  -1   5      113.20      124.31     73.69 o 
   7  -1   5     3043.84     3413.12    178.09 o 
   8  -1   5     3009.88     3423.29    273.38 o 
   9  -1   5      238.98      297.13     67.45 o 
  10  -1   5     2600.44     3174.72    503.03 o 
 -12   0   5     3102.83     3422.67    239.99 o 
 -11   0   5     6372.08     6422.70    369.44 o 
  -9   0   5     1998.42     2393.96    183.04 o 
  -8   0   5      376.56      371.41     77.63 o 
  -7   0   5        6.66       55.62     39.95 o 
  -6   0   5       33.57       72.02     37.22 o 
  -5   0   5     4974.26     5243.47    268.44 o 
  -4   0   5     2601.54     2775.99    150.46 o 
  -3   0   5    15285.73    14083.49    680.22 o 
  -2   0   5    33846.70    26994.70   1292.77 o 
  -1   0   5     2332.42     1717.87    147.28 o 
   0   0   5     1005.77      596.30     87.38 o 
   1   0   5    16519.42    10887.48    650.80 o 
   2   0   5     2675.28     1702.15    369.73 o 
   3   0   5     5442.44     5215.08    261.86 o 
   4   0   5     5682.82     6371.87    319.59 o 
   5   0   5      279.37      345.07    133.00 o 
   6   0   5     1059.57     1274.15    290.43 o 
   7   0   5     2049.24     2529.71    142.75 o 
   8   0   5      735.60      899.83    208.95 o 
   9   0   5      240.45      296.30     71.94 o 
 -12   1   5     7024.66     7544.61    431.31 o 
 -11   1   5    11136.51    10937.52    576.32 o 
  -9   1   5     4484.19     4634.03    305.01 o 
  -8   1   5     2057.80     1925.61    101.12 o 
  -7   1   5     5397.74     6194.66    231.53 o 
  -6   1   5    11880.06    14660.36    617.81 o 
  -5   1   5    10871.31    13502.90   1122.89 o 
  -4   1   5     2401.19     2431.00    254.57 o 
  -3   1   5      446.92      333.58    111.91 o 
  -2   1   5    24187.31    22656.88   1848.17 o 
  -1   1   5    10471.95     8835.18    765.47 o 
   0   1   5    10620.21     8115.02    726.66 o 
   1   1   5     5443.98     4401.14    458.89 o 
   2   1   5     3351.79     2307.58    863.11 o 
   3   1   5    24417.97    27265.88   1747.39 o 
   4   1   5    26131.17    29271.42   2328.74 o 
   5   1   5     2528.26     2888.54    150.12 o 
   6   1   5      250.63      249.68     67.68 o 
   7   1   5       12.42       42.96     67.78 o 
   8   1   5      396.15      425.70     71.12 o 
   9   1   5       41.13        2.48     74.48 o 
 -12   2   5     6257.22     7296.54    424.80 o 
 -11   2   5     4703.07     5106.52    304.81 o 
 -10   2   5       44.96       53.20     71.72 o 
  -9   2   5     2440.86     2253.47    168.86 o 
  -8   2   5      459.61      423.78     76.05 o 
  -7   2   5    21258.08    24790.88   1047.29 o 
  -6   2   5    54351.92    66252.70   5320.10 o 
  -5   2   5    15010.48    18707.93   1541.79 o 
  -4   2   5     3476.58     4053.57    395.45 o 
  -3   2   5      862.22     1130.97    177.33 o 
  -2   2   5     1254.45     1193.83    187.58 o 
  -1   2   5     5820.34     5166.81    493.96 o 
   0   2   5     3142.88     2717.49    318.60 o 
   1   2   5      130.31       70.34    182.45 o 
   2   2   5    19404.93    20796.09   1747.10 o 
   3   2   5    31767.96    35926.64   1499.33 o 
   4   2   5     7310.87     9070.18    399.14 o 
   5   2   5       32.42       78.53     41.51 o 
   6   2   5     1937.31     2258.68    127.32 o 
   7   2   5       14.68        0.00     57.58 o 
   8   2   5     1810.17     2034.96    130.84 o 
   9   2   5     1944.48     2498.74    157.10 o 
  -9   3   5        0.58       24.90     79.63 o 
  -8   3   5     1236.48     1250.59    107.96 o 
  -7   3   5    13990.98    14834.26    642.38 o 
  -6   3   5    46701.41    56162.41   4525.07 o 
  -5   3   5    11114.53    13955.68   1175.70 o 
  -4   3   5     6800.95     8207.63    722.52 o 
  -3   3   5     1984.40     2282.83    267.37 o 
  -2   3   5     2975.51     3468.77    354.46 o 
  -1   3   5    16266.36    19158.55   1585.33 o 
   0   3   5    22069.84    23047.59   1903.74 o 
   1   3   5     6754.27     7277.82    679.17 o 
   2   3   5     3011.67     3133.82    380.67 o 
   3   3   5     9947.19    11148.35    954.43 o 
   4   3   5      835.42      974.12     78.12 o 
   5   3   5      816.64      852.03     71.66 o 
   6   3   5      276.19      186.03     59.03 o 
   7   3   5        5.98        0.00     66.03 o 
   8   3   5     3297.56     4133.04    215.58 o 
 -10   4   5     5088.57     4923.66    253.46 o 
  -9   4   5      764.24      864.95    107.77 o 
  -8   4   5      291.36      173.63    151.91 o 
  -7   4   5     3381.93     3732.99    201.81 o 
  -6   4   5     4624.23     5243.85    519.97 o 
  -5   4   5     1300.67     1471.25    230.33 o 
  -4   4   5    12718.63    16658.98   1393.42 o 
  -2   4   5    12722.04    16515.54   1375.69 o 
  -1   4   5    35487.10    38964.35   3160.22 o 
   0   4   5    11312.48    13447.73   1145.75 o 
   1   4   5      531.24      448.25    196.44 o 
   2   4   5     2221.89     2376.03    306.58 o 
   3   4   5      173.45      207.97     46.31 o 
   4   4   5      308.93      319.79    112.70 o 
   5   4   5       13.28        0.00     51.53 o 
   6   4   5       21.39       82.44     62.22 o 
   7   4   5      760.49      950.44     96.34 o 
 -11   5   5     2626.23     2388.83    208.86 o 
 -10   5   5     6765.10     6731.82    337.01 o 
  -9   5   5      346.60      333.27    106.66 o 
  -8   5   5     6858.80     7249.41    350.70 o 
  -7   5   5     2524.91     2440.65    317.42 o 
  -6   5   5        7.51        6.70    171.03 o 
  -5   5   5     3893.51     5091.54    510.71 o 
  -4   5   5      348.45      281.95    170.83 o 
  -3   5   5      426.85      555.63    174.97 o 
  -2   5   5     1099.11     1328.20    220.09 o 
  -1   5   5    13115.67    13782.10   1166.44 o 
   0   5   5      511.60      574.75    168.46 o 
   1   5   5     8167.29     9542.53    842.71 o 
   2   5   5    10256.26    11518.97    996.99 o 
   3   5   5     1670.49     1823.26    107.06 o 
   4   5   5      435.25      500.68     85.61 o 
   5   5   5     1867.95     2241.03    281.07 o 
   6   5   5       81.58       29.17     71.73 o 
   7   5   5      130.74       55.39     84.17 o 
 -11   6   5     1927.88     1976.02    176.40 o 
 -10   6   5      478.06      487.45    127.52 o 
  -9   6   5     1455.75     1114.25    134.92 o 
  -8   6   5    16424.99    15984.93   1367.81 o 
  -7   6   5    18910.56    19743.15   1662.57 o 
  -6   6   5      490.07      349.93    202.16 o 
  -5   6   5     2187.13     3100.52    349.73 o 
  -4   6   5     3497.84     4754.42    476.82 o 
  -3   6   5       51.20        0.00    139.11 o 
  -2   6   5     1763.20     1865.91    247.87 o 
  -1   6   5     2048.18     2085.80    272.10 o 
   0   6   5     1242.97     1327.02    216.15 o 
   1   6   5    10751.89    11443.11    988.91 o 
   2   6   5    10932.21    11711.08   1015.51 o 
   3   6   5      572.77      616.04     68.89 o 
   4   6   5     1318.41     1234.24     95.24 o 
   5   6   5      881.38     1118.02    175.66 o 
   6   6   5      228.96      185.91     84.86 o 
 -11   7   5       94.90       65.54    143.76 o 
 -10   7   5       74.00       91.23    133.55 o 
  -9   7   5     8165.53     7532.39    740.06 o 
  -8   7   5    12651.14    13784.46   1209.98 o 
  -7   7   5     7286.10     7918.77    757.79 o 
  -6   7   5       52.97        0.00    197.62 o 
  -5   7   5     3010.89     4010.02    438.20 o 
  -4   7   5      416.45      741.04    209.45 o 
  -3   7   5    10063.66    10731.82    938.08 o 
  -2   7   5    13185.90    13615.80   1156.00 o 
  -1   7   5     7469.61     7681.15    696.71 o 
   0   7   5     2963.93     2746.65    327.86 o 
   1   7   5     1349.37     1609.76    254.76 o 
   2   7   5     3534.90     3337.55    380.67 o 
   3   7   5      288.21       63.64    203.34 o 
   4   7   5      148.26      103.07     72.75 o 
   5   7   5       76.50      126.19     83.52 o 
 -10   8   5      445.21      360.18    296.14 o 
  -9   8   5     1127.86     1328.20    327.08 o 
  -8   8   5     5318.97     4648.61    523.71 o 
  -7   8   5      609.03      666.76    264.42 o 
  -6   8   5      321.16      358.40    233.09 o 
  -5   8   5      165.85      184.82    204.72 o 
  -4   8   5     2062.04     1926.00    293.38 o 
  -3   8   5    17170.51    17958.61   1505.93 o 
  -2   8   5    19062.58    19532.71   1631.04 o 
  -1   8   5      754.78      907.14    213.19 o 
   0   8   5      115.89      144.23    162.55 o 
   1   8   5       16.03        0.00    182.26 o 
   2   8   5      370.16      388.94    216.54 o 
   3   8   5     1867.65     1748.87    293.78 o 
   4   8   5      872.07      783.21    253.19 o 
 -10   9   5       21.75      105.22    307.57 o 
  -9   9   5     1891.34     1382.98    341.85 o 
  -8   9   5        1.25      227.97    278.21 o 
  -7   9   5     2264.91     2510.99    386.19 o 
  -6   9   5      427.83      385.59    250.04 o 
  -5   9   5       90.18      141.86    220.09 o 
  -4   9   5     2412.41     2849.10    360.57 o 
  -3   9   5     3749.51     3571.63    407.66 o 
  -2   9   5     4193.09     3829.15    420.47 o 
  -1   9   5        2.85        0.00    189.94 o 
   0   9   5     4922.18     4258.68    451.99 o 
   1   9   5      595.30      533.37    218.90 o 
   2   9   5     1888.75     1788.87    301.86 o 
  -8  10   5      247.03      186.59    295.75 o 
  -7  10   5     2166.63     3078.45    436.82 o 
  -6  10   5     5054.25     4640.14    520.96 o 
  -5  10   5      110.48        4.53    228.76 o 
  -4  10   5      210.88       61.28    219.50 o 
  -3  10   5       13.04      102.65    214.96 o 
  -2  10   5      227.63       46.11    204.91 o 
  -1  10   5     1081.55     1033.64    251.41 o 
   0  10   5     1317.33     1180.82    267.77 o 
   1  10   5      234.56      158.81    251.22 o 
  -6  11   5      452.02      759.37    297.52 o 
  -5  11   5      596.51      247.28    248.66 o 
  -4  11   5     9028.78     7996.21    772.77 o 
  -3  11   5     1756.64     1540.60    305.99 o 
  -2  11   5       87.06      212.21    237.23 o 
  -1 -14   6      154.71      119.40    295.55 o 
   0 -14   6      763.11      920.15    276.83 o 
   1 -14   6      858.28      931.18    249.25 o 
   2 -14   6      115.75      272.10    218.31 o 
   3 -14   6      819.03      646.27    205.11 o 
   4 -14   6       34.76        0.00    159.60 o 
  -3 -13   6     4258.74     4048.84    400.96 o 
  -2 -13   6     3689.80     3713.88    388.75 o 
  -1 -13   6       22.83      106.99    252.01 o 
   0 -13   6     1207.91     1161.51    284.71 o 
   1 -13   6      152.72      223.83    223.63 o 
   2 -13   6     2289.03     2378.59    271.12 o 
   3 -13   6    10083.83    10746.21    707.15 o 
   4 -13   6     3362.40     3702.46    294.17 o 
   5 -13   6       55.88      116.00    107.71 o 
   6 -13   6      488.87      392.96    111.16 o 
  -5 -12   6     3020.72     2927.52    310.13 o 
  -4 -12   6      697.19      591.89    234.27 o 
  -3 -12   6      874.40      766.46    249.05 o 
  -2 -12   6     1668.69     1967.97    303.23 o 
  -1 -12   6      116.54       29.36    232.70 o 
   0 -12   6      139.90      236.44    221.27 o 
   1 -12   6     2277.20     2413.07    259.89 o 
   4 -12   6     4163.45     3971.68    287.47 o 
   5 -12   6       50.57      103.27     91.85 o 
   6 -12   6      147.71      144.60    111.92 o 
   7 -12   6     1154.74      922.12    292.20 o 
  -5 -11   6      202.63      146.79    193.68 o 
  -4 -11   6      204.01      276.63    202.55 o 
  -3 -11   6        7.39       57.14    211.81 o 
  -2 -11   6     1569.26     1461.99    266.98 o 
  -1 -11   6     5727.72     6288.32    497.12 o 
   0 -11   6     2010.12     2106.29    271.71 o 
   1 -11   6     1292.20     1412.93    210.83 o 
   2 -11   6     8562.36     9620.95    632.28 o 
   3 -11   6    11574.35    11480.44    578.52 o 
   4 -11   6      156.86      155.92     82.91 o 
   5 -11   6      630.01      614.65    160.98 o 
   6 -11   6      354.73      371.58     87.44 o 
   7 -11   6     1545.68     1478.14    294.37 o 
   8 -11   6     6383.02     6596.48    672.87 o 
  -7 -10   6     2611.06     2780.34    219.10 o 
  -6 -10   6     1252.11     1158.21    119.85 o 
  -5 -10   6      374.60      245.85     99.76 o 
  -4 -10   6     5887.21     6804.75    501.45 o 
  -3 -10   6        3.62        0.00    193.09 o 
  -2 -10   6     7621.30     7648.44    561.35 o 
  -1 -10   6    13551.15    13802.39    914.83 o 
   0 -10   6     4889.35     5004.06    389.14 o 
   1 -10   6      115.82      106.60    144.23 o 
   2 -10   6       90.41       80.42     76.53 o 
   3 -10   6      266.12      373.20     83.49 o 
   4 -10   6      621.40      547.86     83.19 o 
   5 -10   6      912.73     1053.14     99.45 o 
   6 -10   6        7.87        6.10     68.67 o 
   7 -10   6     1692.39     1688.58    294.17 o 
   8 -10   6     4106.29     4585.17    525.29 o 
   9 -10   6     1366.18     1345.15    359.59 o 
  -8  -9   6      764.32      746.95    146.59 o 
  -7  -9   6       79.83        0.00    114.67 o 
  -6  -9   6      348.22      350.35     90.82 o 
  -5  -9   6     1279.45     1509.07    118.80 o 
  -4  -9   6     2456.51     2276.10    138.52 o 
  -3  -9   6        2.68       27.86     75.15 o 
  -2  -9   6     6588.95     7802.52    576.13 o 
  -1  -9   6     7878.64     8464.16    611.99 o 
   0  -9   6      598.46      670.50    182.45 o 
   1  -9   6     6308.70     7221.21    598.29 o 
   2  -9   6     7065.57     7886.62    404.96 o 
   3  -9   6        2.89       25.75     64.20 o 
   4  -9   6     1845.35     2005.05    148.27 o 
   5  -9   6       84.35      104.72     61.54 o 
   6  -9   6      604.87      610.61    197.62 o 
   7  -9   6       12.78        0.00    208.26 o 
   8  -9   6      228.94      116.45    279.20 o 
   9  -9   6        2.07        0.00    358.99 o 
  -9  -8   6     3424.25     2887.33    220.68 o 
  -8  -8   6     7387.53     8240.73    455.34 o 
  -7  -8   6     2545.94     2779.75    199.20 o 
  -6  -8   6       10.96        0.00     75.91 o 
  -5  -8   6      142.75       50.36     73.89 o 
  -4  -8   6      645.69      510.22     85.71 o 
  -3  -8   6      674.73      493.42    118.52 o 
  -2  -8   6      867.95      911.67    214.18 o 
  -1  -8   6        2.46        0.00    178.12 o 
   0  -8   6     9924.32     9228.85    632.67 o 
   1  -8   6    32416.66    36404.48   1734.50 o 
   2  -8   6     7242.99     7691.74    393.83 o 
   3  -8   6       16.56        4.15     53.72 o 
   4  -8   6     3631.88     4375.74    235.61 o 
   5  -8   6      510.84      673.01     77.19 o 
   6  -8   6     4152.25     4651.96    462.83 o 
   7  -8   6     6723.50     7988.52    760.16 o 
   8  -8   6      616.78      479.78    318.41 o 
   9  -8   6      289.27      212.80    407.66 o 
  10  -8   6      798.32      834.63    575.53 o 
  -9  -7   6     7301.30     7149.95    408.06 o 
  -8  -7   6    13588.22    14457.53    741.04 o 
  -7  -7   6     1643.77     1653.07    116.28 o 
  -6  -7   6     3825.60     4119.32    191.59 o 
  -5  -7   6      966.45     1099.07    162.26 o 
  -4  -7   6     6875.79     8702.57    582.82 o 
  -3  -7   6    16044.05    21062.88   1308.89 o 
  -2  -7   6    15375.29    18035.46   1146.34 o 
  -1  -7   6    10987.69    11876.78    803.11 o 
   0  -7   6     5417.30     5220.76    746.07 o 
   1  -7   6    16758.60    18781.01    909.84 o 
   2  -7   6     9024.64    10631.92    527.80 o 
   3  -7   6      451.61      521.04     66.76 o 
   4  -7   6      379.95      349.06     65.81 o 
   5  -7   6     1888.66     2190.68    135.24 o 
   6  -7   6    11995.92    13801.60   1185.55 o 
   7  -7   6    14227.37    16566.18   1433.42 o 
   8  -7   6     1879.38     2323.42    450.62 o 
   9  -7   6       48.81       85.12    474.06 o 
  10  -7   6        6.30       83.54    628.54 o 
 -10  -6   6     1186.09     1208.21    153.69 o 
  -9  -6   6     4384.85     4493.54    275.85 o 
  -8  -6   6     4110.07     4119.38    252.20 o 
  -7  -6   6       81.69       40.50     66.98 o 
  -6  -6   6      440.25      449.24    120.19 o 
  -5  -6   6      117.01       70.93    108.57 o 
  -4  -6   6    14825.78    17816.16   1098.46 o 
  -3  -6   6    56652.73    72210.20   4314.05 o 
  -2  -6   6    22681.05    30124.05   1843.64 o 
  -1  -6   6      416.58      462.10     67.23 o 
   0  -6   6        0.57        3.72     58.23 o 
   1  -6   6      160.17      302.55     68.48 o 
   2  -6   6     7421.45     8814.53    434.90 o 
   3  -6   6     4446.92     4970.45    259.74 o 
   4  -6   6      378.87      439.40     56.05 o 
   5  -6   6     6861.67     8514.01    761.34 o 
   6  -6   6    13138.47    16919.66   1446.82 o 
   7  -6   6     7082.04     9132.30    877.59 o 
   8  -6   6      207.73      265.01    402.34 o 
   9  -6   6      620.34      702.82    565.88 o 
  10  -6   6      134.65        0.00    707.15 o 
 -10  -5   6      338.99      331.80    118.02 o 
  -9  -5   6       98.96      252.01    104.23 o 
  -8  -5   6     1021.15      913.66     85.67 o 
  -7  -5   6     1017.53      951.08    123.74 o 
  -6  -5   6      302.75      311.71    101.87 o 
  -5  -5   6     2698.23     3024.86    224.22 o 
  -3  -5   6    32727.57    34920.44   2099.19 o 
  -2  -5   6     7181.91     7920.35    522.93 o 
  -1  -5   6    14714.35    14927.19    736.92 o 
   0  -5   6    16654.19    15604.10   1210.18 o 
   1  -5   6        8.27        0.00     58.13 o 
   2  -5   6    13482.58    16674.06    815.95 o 
   3  -5   6    16054.16    18641.33    902.39 o 
   4  -5   6     3615.76     3716.13    331.02 o 
   5  -5   6        1.80        0.00    185.41 o 
   6  -5   6     1492.27     1691.93    316.24 o 
   7  -5   6     1418.14     1603.26    422.83 o 
   8  -5   6      226.14       60.49    487.26 o 
   9  -5   6      871.58      222.06    569.43 o 
  10  -5   6       50.01      193.88    726.66 o 
 -11  -4   6     1074.01      966.84    144.23 o 
 -10  -4   6     5081.89     4905.74    294.37 o 
  -9  -4   6     3234.04     3398.04    218.71 o 
  -8  -4   6     1358.04     1257.86    136.94 o 
  -7  -4   6     6223.84     5514.18    364.91 o 
  -6  -4   6      482.77      460.66     90.83 o 
  -5  -4   6       39.85       83.35     66.40 o 
  -4  -4   6      788.35      617.11     86.30 o 
  -3  -4   6       90.90      133.59     67.58 o 
  -2  -4   6     5194.67     5262.09    274.15 o 
  -1  -4   6    24482.40    26216.55   1237.88 o 
   0  -4   6    28047.30    28276.66   2269.43 o 
   1  -4   6     2540.86     2446.65    435.15 o 
   2  -4   6    22520.26    23987.52   1162.91 o 
   3  -4   6     5353.14     5944.04    305.74 o 
   4  -4   6      156.40      180.29    182.85 o 
   5  -4   6     6316.07     5860.37    593.86 o 
   6  -4   6     4423.19     3863.83    508.74 o 
   7  -4   6      108.11       27.19    414.76 o 
   8  -4   6        1.13        0.00    527.46 o 
   9  -4   6      129.90       80.00    650.21 o 
  10  -4   6       10.53        0.00    723.31 o 
 -11  -3   6     3860.32     3876.63    253.78 o 
 -10  -3   6     7964.31     8282.10    450.02 o 
  -8  -3   6     1347.60     1217.08    129.45 o 
  -7  -3   6     7251.63     6399.65    411.41 o 
  -6  -3   6        0.35        0.00     61.08 o 
  -5  -3   6    25384.17    20597.88   1238.16 o 
  -4  -3   6    26546.86    20286.96   1218.06 o 
  -3  -3   6     3869.06     3078.25    163.88 o 
  -2  -3   6     5806.44     4708.17    242.68 o 
  -1  -3   6     6536.16     5439.79    278.15 o 
   0  -3   6     4642.38     4157.12    233.85 o 
   1  -3   6     1375.29     1287.55    128.46 o 
   2  -3   6     3485.06     3615.43    220.75 o 
   3  -3   6       29.42       25.75     54.31 o 
   4  -3   6    19088.44    19622.76   1656.66 o 
   5  -3   6    22365.59    18161.16   1586.51 o 
   6  -3   6     4292.08     2165.00    454.75 o 
   7  -3   6       73.12       39.53     46.49 o 
   8  -3   6      928.39      992.16    302.25 o 
   9  -3   6      115.14      320.57    533.96 o 
  10  -3   6      757.75     1349.68    667.35 o 
 -12  -2   6      433.87      377.91    135.56 o 
 -11  -2   6      502.90      451.60    124.13 o 
 -10  -2   6     5431.16     5169.57    304.81 o 
  -9  -2   6     1621.53     1585.13    160.39 o 
  -8  -2   6       67.25        0.79     80.98 o 
  -7  -2   6      150.84       89.26     69.55 o 
  -6  -2   6    11453.07    10504.84    643.31 o 
  -5  -2   6    55434.28    47894.30   2848.32 o 
  -4  -2   6    55671.78    44834.67   2122.95 o 
  -3  -2   6     1959.45     1471.81     84.90 o 
  -2  -2   6     3814.78     2990.62    156.21 o 
  -1  -2   6      557.48      490.29     48.63 o 
   0  -2   6     7874.45     6572.30    333.15 o 
   1  -2   6     7492.19     6075.17    364.02 o 
   2  -2   6     7767.76     4983.27    874.73 o 
   3  -2   6     3986.80     3847.58    739.96 o 
   4  -2   6    16944.27     9808.13    925.07 o 
   6  -2   6     1194.40      424.02    440.17 o 
   7  -2   6      673.39      661.08    277.62 o 
   8  -2   6      405.24      516.03     67.25 o 
   9  -2   6      580.53      648.18    168.56 o 
 -12  -1   6      141.18        9.85    126.30 o 
 -11  -1   6      175.03      166.89    111.91 o 
  -9  -1   6     4498.56     4533.74    316.04 o 
  -8  -1   6     5815.39     6583.08    425.00 o 
  -7  -1   6     2389.66     2493.06    183.24 o 
  -6  -1   6    19624.15    20212.08   1215.11 o 
  -5  -1   6    36485.58    37280.01   2025.11 o 
  -4  -1   6    12394.87    11319.00    546.36 o 
  -3  -1   6     2152.96     2093.96    115.65 o 
  -2  -1   6    10959.83     8014.00    392.72 o 
  -1  -1   6      724.56      594.83     48.22 o 
   0  -1   6    33925.03    22471.49   1991.71 o 
   1  -1   6    34449.15    24146.09   2894.52 o 
   2  -1   6    12336.09     8008.19    425.79 o 
   3  -1   6     2484.69      908.32    272.10 o 
   4  -1   6      502.18      143.64    292.59 o 
   5  -1   6     2270.19      653.56    349.34 o 
   6  -1   6      944.92     1024.70    345.50 o 
   7  -1   6       13.96        0.00     48.77 o 
   8  -1   6        5.02       61.62     57.08 o 
   9  -1   6     2234.93     2795.32    428.65 o 
 -12   0   6     2361.11     2234.95    195.85 o 
 -10   0   6     1644.51     2188.06    183.04 o 
  -9   0   6     7461.41     8995.56    567.06 o 
  -8   0   6    13483.73    15943.55    970.19 o 
  -7   0   6      949.13     1198.16    112.70 o 
  -6   0   6       29.45       81.99     47.56 o 
  -5   0   6     3939.13     4838.76    252.67 o 
  -4   0   6     2804.12     2697.96    148.72 o 
  -3   0   6     1780.08     1694.28    100.66 o 
  -2   0   6     1819.43     1850.49    165.61 o 
  -1   0   6     1161.97      870.95     75.46 o 
   0   0   6    21782.62    14811.99    883.89 o 
   1   0   6    42182.27    29822.39   1772.51 o 
   2   0   6      999.76      738.22     79.09 o 
   3   0   6     5500.05     2791.18    410.81 o 
   4   0   6     2770.05     1328.99    360.57 o 
   5   0   6      568.04       43.54    303.43 o 
   6   0   6     1688.35     2033.61    118.69 o 
   7   0   6     1394.30     1707.58    108.87 o 
   8   0   6      134.49      144.20     67.98 o 
   9   0   6      615.47      677.46     88.18 o 
 -12   1   6     1777.37     1649.56    177.53 o 
 -10   1   6     2529.28     2646.16    198.41 o 
  -9   1   6    10957.34    11357.80    699.67 o 
  -8   1   6     3849.89     4371.78    293.97 o 
  -7   1   6     1730.93     2295.14    143.42 o 
  -6   1   6    20946.93    26442.93   1275.21 o 
  -5   1   6     5252.21     6302.12    570.02 o 
  -4   1   6     4166.47     4304.79    416.53 o 
  -3   1   6     1817.37     1939.01    238.21 o 
  -2   1   6       28.97       14.97    123.93 o 
  -1   1   6     4033.43     3322.38    350.13 o 
   0   1   6     2767.24     1955.56    280.97 o 
   1   1   6     1589.79     1226.16    148.86 o 
   2   1   6     1604.73     1889.35    334.56 o 
   3   1   6    14952.74    15950.65   1399.13 o 
   4   1   6     2193.71     2768.98    410.03 o 
   5   1   6      770.89      944.00    224.42 o 
   6   1   6     4966.42     5500.07    261.68 o 
   7   1   6     1134.95     1401.97    100.16 o 
   8   1   6       25.43        0.00     66.30 o 
 -12   2   6      183.69      221.07    145.61 o 
 -10   2   6        0.29        8.87     76.65 o 
  -9   2   6     2163.47     2141.36    165.90 o 
  -8   2   6       11.23        0.00    147.58 o 
  -7   2   6    16808.83    21125.53   1743.75 o 
  -6   2   6    19793.02    25522.92   2090.13 o 
  -5   2   6     5906.73     7650.61    684.30 o 
  -4   2   6     3813.69     4672.65    455.15 o 
  -3   2   6     9259.86    10352.93    892.17 o 
  -2   2   6      484.65      350.92    163.93 o 
  -1   2   6    10636.50     9183.73    810.40 o 
   0   2   6     4670.49     4662.60    485.10 o 
   1   2   6     3553.88     3910.13    450.42 o 
   2   2   6     5494.66     5755.94    598.78 o 
   3   2   6     2341.83     2175.05    374.17 o 
   4   2   6     1400.84     1815.18    130.63 o 
   5   2   6     1650.13     1931.92    297.32 o 
   6   2   6     2492.45     2814.31    281.56 o 
   7   2   6       42.21      126.91     64.23 o 
   8   2   6     2218.02     2481.75    149.83 o 
 -11   3   6     2966.11     1958.91    150.53 o 
 -10   3   6     4780.19     3040.23    211.81 o 
  -9   3   6     1277.34     1428.11    121.19 o 
  -8   3   6      289.84      353.28    186.59 o 
  -7   3   6     9085.69    10491.64    917.98 o 
  -6   3   6    15215.95    18769.80   1566.42 o 
  -5   3   6      279.01      297.13    168.86 o 
  -4   3   6     3354.95     4495.12    448.25 o 
  -3   3   6      151.86      186.39    160.78 o 
  -2   3   6     6183.16     6938.53    641.54 o 
  -1   3   6    43076.12    45309.42   3679.40 o 
   0   3   6    29112.77    27200.47   2243.82 o 
   1   3   6      320.42      340.08    228.76 o 
   2   3   6       20.69        0.00    221.66 o 
   3   3   6       76.93       65.42    247.67 o 
   4   3   6      108.23      118.70     69.16 o 
   5   3   6      953.22      991.40     81.13 o 
   6   3   6       67.70       59.72     60.71 o 
   7   3   6      909.53     1086.71     99.40 o 
  -9   4   6     1815.88     1767.00    283.93 o 
  -8   4   6        2.19        0.00    198.02 o 
  -7   4   6      249.14      278.01    194.87 o 
  -6   4   6     5306.93     6738.35    644.30 o 
  -5   4   6     5388.97     6390.19    614.74 o 
  -4   4   6      750.20      918.77    214.77 o 
  -3   4   6     3936.46     4410.79    443.52 o 
  -2   4   6    21798.57    26690.74   2195.74 o 
  -1   4   6    22012.79    24394.12   2021.76 o 
   0   4   6    10564.27    11369.42    999.94 o 
   1   4   6       37.02       60.49    210.04 o 
   2   4   6     3466.33     3742.85    437.02 o 
   3   4   6      154.40      149.94    228.56 o 
   4   4   6     3278.18     4093.57    468.15 o 
   5   4   6     3925.67     4446.45    219.07 o 
   6   4   6     1927.16     2465.92    418.89 o 
   7   4   6      622.11      784.52     98.74 o 
 -10   5   6    11713.56    10807.09    964.08 o 
  -9   5   6       97.51        4.14    225.80 o 
  -8   5   6     3509.46     4025.59    449.43 o 
  -7   5   6      648.93      701.05    232.30 o 
  -6   5   6     1209.10     1278.94    257.33 o 
  -5   5   6     8328.81    11025.20    977.48 o 
  -4   5   6    11394.75    14818.10   1262.59 o 
  -3   5   6       69.44      342.84    193.49 o 
  -2   5   6     5636.73     6466.24    617.11 o 
  -1   5   6     4836.99     5439.11    546.37 o 
   0   5   6        5.85      289.05    200.97 o 
   1   5   6      782.60      860.84    238.41 o 
   2   5   6     1281.12     1314.41    251.22 o 
   3   5   6      620.76      614.94    239.59 o 
   4   5   6     7617.07     8990.64    827.54 o 
   5   5   6     4887.21     6262.84    467.56 o 
   6   5   6      262.98      351.84     92.61 o 
 -11   6   6      836.21      626.37    269.94 o 
 -10   6   6     1789.03     1697.84    319.19 o 
  -9   6   6      460.53      315.65    247.47 o 
  -8   6   6     9503.84    10608.87    978.67 o 
  -7   6   6      523.91      529.43    246.29 o 
  -6   6   6     6928.77     8892.32    830.50 o 
  -5   6   6    15362.39    17991.12   1523.07 o 
  -4   6   6     2884.20     3112.14    376.92 o 
  -3   6   6     2704.76     3617.34    407.66 o 
  -2   6   6     6109.94     6846.52    639.77 o 
  -1   6   6       79.51       43.35    166.49 o 
   0   6   6       19.55        0.00    182.65 o 
   1   6   6      316.43      375.55    212.21 o 
   2   6   6       31.01       15.57    213.58 o 
   3   6   6      519.83      476.43    233.48 o 
   4   6   6     2368.65     2503.51    349.73 o 
   5   6   6      766.03      857.10    279.00 o 
 -11   7   6      521.97      244.72    291.81 o 
 -10   7   6      275.13      415.15    291.02 o 
  -9   7   6      711.22      332.20    269.15 o 
  -8   7   6     1159.39     1205.25    305.01 o 
  -7   7   6     1657.34     1643.85    325.70 o 
  -6   7   6     3968.18     4158.79    464.21 o 
  -5   7   6     3662.41     4125.29    465.20 o 
  -4   7   6      179.67      439.78    226.79 o 
  -3   7   6    10494.41    11712.85   1032.85 o 
  -2   7   6    11929.86    12513.00   1083.09 o 
  -1   7   6     1598.94     1539.42    271.32 o 
   0   7   6     1254.30     1111.66    245.70 o 
   1   7   6      501.05      593.66    225.41 o 
   2   7   6      479.68      314.27    225.21 o 
   3   7   6       69.35        0.00    227.97 o 
   4   7   6      168.43      153.29    239.99 o 
 -10   8   6       50.03      129.45    304.22 o 
  -9   8   6      204.64      205.70    293.38 o 
  -8   8   6      137.54      135.95    268.95 o 
  -7   8   6     1364.80     1364.26    328.45 o 
  -6   8   6     1624.70     1531.34    318.41 o 
  -5   8   6      119.17      192.30    236.64 o 
  -4   8   6     2370.89     2602.42    357.02 o 
  -3   8   6    15067.41    16171.92   1384.95 o 
  -2   8   6     4963.62     4999.53    515.64 o 
  -1   8   6        7.34        0.00    199.59 o 
   0   8   6      847.81      836.01    246.29 o 
   1   8   6      342.59      447.27    228.95 o 
   2   8   6     1793.97     1785.71    311.51 o 
   3   8   6     5300.71     5664.32    578.29 o 
  -9   9   6     1091.49      864.39    358.60 o 
  -8   9   6     2643.29     3031.75    460.07 o 
  -7   9   6     5150.42     5687.57    625.98 o 
  -6   9   6     5557.49     6129.51    647.06 o 
  -5   9   6     2901.47     2942.10    409.04 o 
  -4   9   6      608.53      756.21    261.86 o 
  -3   9   6     2811.76     2970.87    384.61 o 
  -2   9   6     2168.13     2156.14    332.59 o 
  -1   9   6      111.56      176.54    223.83 o 
   0   9   6      163.39       94.77    227.38 o 
   1   9   6      668.69      645.88    252.79 o 
  -7  10   6    10532.44     9856.99    960.93 o 
  -6  10   6     3817.13     3837.62    496.92 o 
  -5  10   6       39.16       63.44    268.75 o 
  -4  10   6       53.89       80.78    247.28 o 
  -3  10   6      164.72      163.14    240.58 o 
  -2  10   6      429.11      566.08    258.31 o 
  -1  10   6     1545.06     1316.38    303.63 o 
   0 -14   7     6113.87     6254.24    582.63 o 
   2 -14   7       25.36     1058.86    295.16 o 
   3 -14   7      448.44      272.69    215.75 o 
   4 -14   7       61.12       60.10    179.10 o 
  -3 -13   7       65.47      521.35    271.51 o 
  -2 -13   7       18.10      332.20    292.40 o 
  -1 -13   7      646.12      708.14    326.88 o 
   0 -13   7     1734.46     1740.00    354.07 o 
   1 -13   7      813.61      966.65    297.72 o 
   2 -13   7     3393.12     3297.35    325.11 o 
   4 -13   7      140.16      154.28    147.18 o 
   5 -13   7     1101.10      953.44    157.82 o 
   6 -13   7     1219.43     1199.37    139.34 o 
  -5 -12   7      340.46      344.41    205.70 o 
  -4 -12   7     1035.96      967.24    247.47 o 
  -3 -12   7       77.76        0.00    236.05 o 
  -2 -12   7     1101.43      920.54    294.56 o 
  -1 -12   7      936.39      801.73    306.39 o 
   0 -12   7      441.84      150.53    241.37 o 
   1 -12   7     2508.63     3263.47    335.75 o 
   2 -12   7     2446.90     2734.82    292.79 o 
   3 -12   7     4330.31     4945.93    372.39 o 
   4 -12   7      202.83      160.74    102.44 o 
   5 -12   7     1521.67     1455.12    136.25 o 
   6 -12   7      457.77      371.84    187.18 o 
   7 -12   7      971.22     1077.18    312.30 o 
  -6 -11   7     1817.59     2277.71    259.89 o 
  -5 -11   7      117.74        0.00    181.47 o 
  -4 -11   7      804.39      864.98    221.86 o 
  -3 -11   7       62.38        0.00    218.90 o 
  -2 -11   7     9049.57    10296.18    732.37 o 
  -1 -11   7    13029.72    14355.86    984.97 o 
   0 -11   7     3305.50     3650.24    366.09 o 
   1 -11   7     1847.63     2125.20    281.95 o 
   2 -11   7     1787.03     2000.28    235.26 o 
   3 -11   7     2157.43     2333.27    219.30 o 
   4 -11   7      849.60      951.63    113.80 o 
   5 -11   7        2.04        0.00     83.09 o 
   6 -11   7       21.83       57.93    224.22 o 
   7 -11   7     3708.51     4368.82    484.51 o 
   8 -11   7     4725.17     5673.77    626.37 o 
  -7 -10   7     1078.12     1040.53    150.93 o 
  -6 -10   7      751.97      758.11    108.27 o 
  -5 -10   7       16.20        0.00     89.01 o 
  -4 -10   7        0.81        0.00    180.68 o 
  -3 -10   7     3952.43     4645.06    400.96 o 
  -2 -10   7    15011.86    17253.04   1131.76 o 
  -1 -10   7    16181.63    17019.95   1116.19 o 
   0 -10   7     1522.80     1504.55    250.63 o 
   1 -10   7       32.01        5.52    176.94 o 
   2 -10   7      385.30      463.23    150.93 o 
   3 -10   7     2569.73     2802.26    182.70 o 
   4 -10   7     4080.25     4292.75    246.15 o 
   5 -10   7     3008.79     3475.27    210.57 o 
   6 -10   7      823.94      996.00    235.06 o 
   7 -10   7     1856.61     1978.41    318.01 o 
   8 -10   7     3508.51     3768.86    482.73 o 
  -8  -9   7     1243.24     1157.77    154.47 o 
  -7  -9   7        0.62        0.00     88.91 o 
  -6  -9   7     2139.16     2105.24    236.34 o 
  -5  -9   7     2970.55     3286.12    610.02 o 
  -4  -9   7     1230.13     1241.19    102.99 o 
  -3  -9   7     3600.79     3962.91    291.31 o 
  -2  -9   7     9523.11    11278.00    769.42 o 
  -1  -9   7     4095.15     5123.46    433.67 o 
   0  -9   7      263.98      193.88    195.46 o 
   1  -9   7     1191.35     1501.99    204.72 o 
   2  -9   7      569.79      600.90     91.80 o 
   3  -9   7     9137.97    10121.68    512.66 o 
   4  -9   7    12676.80    14629.15   1285.35 o 
   5  -9   7     2700.27     2968.83    183.29 o 
   6  -9   7       21.93        0.00    178.12 o 
   7  -9   7        0.55      162.55    228.76 o 
   8  -9   7      310.70      300.28    312.69 o 
   9  -9   7      659.09      603.12    417.12 o 
  -9  -8   7     3169.81     2689.90    210.04 o 
  -8  -8   7     1901.53     2572.67    196.84 o 
  -7  -8   7       36.98       27.64     80.47 o 
  -6  -8   7     5095.81     5821.99    798.38 o 
  -5  -8   7     7060.27     7483.07    926.25 o 
  -4  -8   7      984.58     1235.99    185.61 o 
  -3  -8   7     1236.53     1616.86    206.89 o 
  -2  -8   7       34.36        0.00    166.30 o 
  -1  -8   7      551.53      485.49    242.75 o 
   0  -8   7     1894.97     1857.63    283.33 o 
   1  -8   7      879.38      967.74    105.93 o 
   2  -8   7        1.75       64.93     71.58 o 
   3  -8   7     3929.39     4751.78    260.44 o 
   4  -8   7     8652.20    10415.28    519.06 o 
   5  -8   7      137.88       83.74    158.02 o 
   6  -8   7     5202.09     5941.15    585.58 o 
   7  -8   7     1275.69     1798.52    332.79 o 
   8  -8   7       82.24      136.15    329.24 o 
   9  -8   7      700.05     1070.48    494.95 o 
  -9  -7   7     1139.32      922.71    137.92 o 
  -8  -7   7     3485.66     3327.50    221.66 o 
  -7  -7   7      379.25      348.31     78.75 o 
  -6  -7   7     5176.61     5689.54    400.37 o 
  -5  -7   7     1042.13     1158.95    159.01 o 
  -4  -7   7     2426.18     3028.01    254.96 o 
  -3  -7   7    14139.38    17493.81   1092.16 o 
  -2  -7   7    12163.98    15025.38    971.77 o 
  -1  -7   7      103.95      153.88    213.98 o 
   0  -7   7     1024.60     1123.23    302.25 o 
   1  -7   7     1028.01     1099.98    140.39 o 
   2  -7   7      192.78      214.86     74.24 o 
   3  -7   7       18.86       80.74     62.32 o 
   4  -7   7       48.00       27.70     51.92 o 
   5  -7   7      854.58      734.74    199.59 o 
   6  -7   7     9484.78    11443.50   1010.58 o 
   7  -7   7     4591.25     5237.15    580.07 o 
   8  -7   7       87.83       13.60    326.29 o 
   9  -7   7     1102.18     1393.03    573.56 o 
 -10  -6   7        2.35        0.00    117.04 o 
  -9  -6   7      493.25      363.33    113.49 o 
  -8  -6   7      691.59      636.81    114.97 o 
  -7  -6   7     1119.39     1268.30    158.02 o 
  -6  -6   7       51.09        0.00     98.91 o 
  -5  -6   7     1275.33     1502.18    156.25 o 
  -4  -6   7    21676.60    23352.60   1417.85 o 
  -3  -6   7    26884.60    33221.61   2007.18 o 
  -2  -6   7    10066.08    12275.78    787.15 o 
  -1  -6   7     2062.29     2451.49    268.56 o 
   0  -6   7     5719.74     5728.31    342.35 o 
   1  -6   7     2255.55     2730.75    196.69 o 
   2  -6   7    20382.56    24334.04   1174.31 o 
   3  -6   7     8344.84     9220.54    461.00 o 
   4  -6   7     3750.35     3747.93    205.43 o 
   5  -6   7     2850.03     3778.31    407.86 o 
   6  -6   7     4076.13     5425.12    574.35 o 
   7  -6   7     1763.44     2243.03    433.87 o 
   8  -6   7       36.81      103.44    445.30 o 
   9  -6   7      237.14      621.44    613.96 o 
 -10  -5   7     1105.68      916.01    135.16 o 
  -9  -5   7       13.39        0.00     94.38 o 
  -8  -5   7     5514.29     4717.97    335.15 o 
  -7  -5   7    11911.80    10189.19    640.75 o 
  -6  -5   7     9575.69     8520.71    540.66 o 
  -5  -5   7     2990.16     2747.63    206.69 o 
  -3  -5   7    22194.16    21574.96   1308.30 o 
  -2  -5   7     1450.94     1549.67    163.73 o 
  -1  -5   7     1642.47     1585.97    150.34 o 
   0  -5   7     1655.86     1772.33    194.47 o 
   1  -5   7     9006.26    10813.00    891.38 o 
   2  -5   7    35991.12    40725.06   1963.10 o 
   3  -5   7    26243.21    30339.65   1447.02 o 
   4  -5   7     1178.43     1061.42    212.60 o 
   5  -5   7        1.19        0.00    208.46 o 
   6  -5   7      310.49      338.50    282.94 o 
   7  -5   7     1604.12     1318.35    441.16 o 
   8  -5   7      772.53      370.82    546.57 o 
   9  -5   7      303.94      394.86    716.02 o 
 -11  -4   7      153.28      194.47    123.93 o 
 -10  -4   7     1392.82     1304.36    144.23 o 
  -9  -4   7       41.80        0.00    120.39 o 
  -8  -4   7    14155.16    11332.77    708.14 o 
  -7  -4   7    23234.01    19698.22   1194.61 o 
  -6  -4   7     4869.92     3801.56    264.02 o 
  -5  -4   7       36.59       60.10     57.73 o 
  -4  -4   7      337.82      187.97     67.19 o 
  -3  -4   7     1686.58     1506.32    127.09 o 
  -2  -4   7     8873.20     7873.01    401.17 o 
  -1  -4   7      199.42      181.47     51.08 o 
   0  -4   7      306.29      205.37     66.69 o 
   1  -4   7    18573.56    19185.54   1557.35 o 
   2  -4   7    20665.29    20878.53   1036.20 o 
   3  -4   7     8076.65     9186.72    461.42 o 
   4  -4   7       16.98        0.00    184.23 o 
   5  -4   7     5427.28     4840.13    546.37 o 
   6  -4   7      294.57      277.62    364.71 o 
   7  -4   7     2857.66     1633.60    549.13 o 
   8  -4   7     3367.83     2061.17    674.64 o 
   9  -4   7      761.89      861.63    742.03 o 
 -11  -3   7        9.03       83.54    117.63 o 
  -9  -3   7      239.15      174.18    118.42 o 
  -8  -3   7     8104.78     6915.09    454.16 o 
  -7  -3   7    10282.14     9358.50    586.17 o 
  -6  -3   7     1653.74     1496.07    128.86 o 
  -5  -3   7    19208.89    14545.01    880.94 o 
  -4  -3   7     7578.93     5814.85    365.10 o 
  -3  -3   7      409.38      377.55     43.93 o 
  -2  -3   7    14883.69    10828.55    532.77 o 
  -1  -3   7    15383.81    11515.57    568.46 o 
   0  -3   7      110.64      127.42     57.35 o 
   1  -3   7      442.31      325.56    162.85 o 
   2  -3   7     2298.01     2176.80    178.12 o 
   3  -3   7        0.15       45.91    160.98 o 
   4  -3   7     2510.63     2100.38    334.17 o 
   5  -3   7     2549.41     1677.15    388.75 o 
   6  -3   7     1239.69      705.18    395.45 o 
   7  -3   7     3545.02     1755.57    615.93 o 
   8  -3   7     3110.65     1449.58    677.20 o 
   9  -3   7        6.56        0.00    644.50 o 
 -11  -2   7      672.01      561.35    124.72 o 
  -9  -2   7      175.72       43.74    114.08 o 
  -8  -2   7       20.69        0.00     88.86 o 
  -7  -2   7       16.26       56.94     75.66 o 
  -6  -2   7    11054.08    10989.15    674.45 o 
  -5  -2   7    39663.53    35710.15   2129.73 o 
  -4  -2   7     9017.13     7127.48    349.77 o 
  -3  -2   7     7445.18     5915.69    295.29 o 
  -2  -2   7     9397.81     6541.07    325.23 o 
  -1  -2   7     1738.64     1182.02     79.43 o 
   0  -2   7     5259.22     4213.85    225.31 o 
   1  -2   7    25089.04    18588.18    915.83 o 
   2  -2   7     5709.71     3407.17   1039.94 o 
   3  -2   7       19.32        0.00    196.05 o 
   4  -2   7      962.19      416.13    285.30 o 
   5  -2   7      251.32       52.61    352.30 o 
   6  -2   7      460.51      345.20    460.86 o 
   7  -2   7      203.84        0.00    523.32 o 
   8  -2   7      226.13      450.02    593.86 o 
   9  -2   7      698.84      847.64    130.34 o 
 -12  -1   7     1189.19      974.13    154.08 o 
 -10  -1   7     1492.09     1700.20    181.66 o 
  -9  -1   7    14105.22    15023.80    926.06 o 
  -8  -1   7     7597.45     8568.59    544.60 o 
  -7  -1   7     2652.47     2876.29    210.23 o 
  -6  -1   7     5045.11     5508.46    354.66 o 
  -5  -1   7     4628.52     4452.14    231.37 o 
  -4  -1   7     7802.51     7221.01    357.30 o 
  -3  -1   7       28.61       85.45     34.13 o 
  -2  -1   7     3333.21     2493.31    181.96 o 
  -1  -1   7     6029.47     4151.74    232.70 o 
   0  -1   7    41902.93    30621.64   2528.43 o 
   1  -1   7    35482.56    24800.18   2811.57 o 
   2  -1   7     9310.91     5447.27    316.35 o 
   3  -1   7      359.80      139.70    239.79 o 
   4  -1   7      742.17      229.94    311.12 o 
   5  -1   7      525.69      179.69    378.90 o 
   6  -1   7     2561.69     1303.97    486.87 o 
   7  -1   7      865.82     1163.09    521.94 o 
   8  -1   7      670.28      787.58     91.32 o 
 -12   0   7      360.23      266.39    135.56 o 
 -10   0   7     6037.60     6725.15    445.30 o 
  -9   0   7    25792.56    29879.53   1798.32 o 
  -8   0   7    14145.22    17494.21   1065.36 o 
  -7   0   7      151.99      224.03     78.81 o 
  -6   0   7      208.48      352.91     57.81 o 
  -5   0   7      582.00      504.22     57.81 o 
  -4   0   7     6402.46     6590.91    332.52 o 
  -3   0   7     9266.66     8341.59    413.14 o 
  -2   0   7     5050.12     4008.15    211.06 o 
  -1   0   7     4979.75     3654.96    193.56 o 
   0   0   7    42559.31    29896.99   2483.11 o 
   1   0   7    22520.44    16778.38   1004.67 o 
   2   0   7      242.44        0.00    242.15 o 
   3   0   7     2779.26     1188.11    299.49 o 
   4   0   7      335.29      136.54    319.39 o 
   5   0   7     4352.55     3135.79    514.85 o 
   6   0   7     9408.08    11071.90   1108.90 o 
   7   0   7     2919.08     3654.29    235.55 o 
   8   0   7      302.57      360.88     76.26 o 
 -11   1   7      648.36      468.35    109.55 o 
 -10   1   7     5965.84     5701.36    377.12 o 
  -9   1   7     9176.34     9952.16    621.44 o 
  -8   1   7     4541.27     5254.29    349.54 o 
  -7   1   7     1571.75     2116.53    166.89 o 
  -6   1   7     8914.69    10817.11    537.67 o 
  -5   1   7     2822.22     3579.14    199.92 o 
  -4   1   7    20977.52    23555.15   1926.59 o 
  -3   1   7    20968.28    22537.67   1849.75 o 
  -2   1   7     9066.69     8764.64    778.87 o 
  -1   1   7       16.85       73.30     33.95 o 
   0   1   7      636.30      514.69     82.06 o 
   1   1   7     3644.17     2465.60    177.53 o 
   2   1   7       69.00      108.17    263.43 o 
   3   1   7      388.02      182.06    306.19 o 
   4   1   7     1698.73     1924.62    397.61 o 
   5   1   7     4585.09     4891.55    602.53 o 
   6   1   7     6151.30     7898.09    817.29 o 
   7   1   7     1617.58     2142.07    141.47 o 
   8   1   7       94.49      121.88     80.19 o 
 -11   2   7      148.26       87.09     89.65 o 
 -10   2   7       27.73       37.63     78.03 o 
  -9   2   7      822.91      876.21    106.20 o 
  -8   2   7      116.73       95.76     65.02 o 
  -7   2   7       76.51       97.93    160.98 o 
  -6   2   7     3597.75     4569.80    457.31 o 
  -5   2   7      758.73     1080.33    220.09 o 
  -4   2   7    27158.49    33586.71   2738.96 o 
  -3   2   7    12484.45    13554.33   1155.60 o 
  -2   2   7      902.54      686.66    213.19 o 
  -1   2   7     7970.12     6674.51    647.06 o 
   0   2   7     3587.63     3253.02    407.27 o 
   1   2   7       38.26        0.00    238.02 o 
   2   2   7     2774.16     3212.83    442.93 o 
   3   2   7      796.06      816.11    325.11 o 
   4   2   7      331.80       63.84    291.22 o 
   5   2   7     3039.80     2892.25    438.20 o 
   6   2   7      524.23      619.08    318.80 o 
   7   2   7       37.08       41.73     70.38 o 
 -11   3   7     4427.26     2988.41    220.48 o 
 -10   3   7     6871.97     4814.32    315.84 o 
  -8   3   7     1981.80     2530.50    332.20 o 
  -7   3   7      107.31      335.35    210.04 o 
  -6   3   7      140.76      192.70    187.58 o 
  -5   3   7       10.18      125.12    183.44 o 
  -4   3   7     1238.78     1654.29    269.54 o 
  -3   3   7      245.05      421.85    205.51 o 
  -2   3   7    10467.86    11176.72    993.64 o 
  -1   3   7    19878.35    20336.02   1714.58 o 
   0   3   7     1166.63     1909.06    326.09 o 
   1   3   7     1799.41     2180.37    359.98 o 
   2   3   7     3025.95     3421.09    449.24 o 
   3   3   7      576.70      947.14    316.44 o 
   4   3   7      978.76     1110.28    323.73 o 
   5   3   7      865.19      878.18    297.91 o 
   6   3   7      320.14      241.17    267.37 o 
 -11   4   7     7597.80     5032.63    327.27 o 
  -9   4   7      633.20      773.16    235.65 o 
  -8   4   7     3063.48     3703.44    422.64 o 
  -7   4   7     4066.38     4373.95    473.87 o 
  -6   4   7     8116.86    10471.93    941.43 o 
  -5   4   7     4890.26     6203.01    618.29 o 
  -4   4   7     3998.68     4408.82    467.17 o 
  -3   4   7     4226.29     4562.51    486.08 o 
  -2   4   7     2276.59     2565.77    337.72 o 
  -1   4   7     4448.25     5792.00    586.57 o 
   0   4   7      804.95      957.39    265.40 o 
   1   4   7     2011.20     1760.69    323.73 o 
   2   4   7      829.64     1326.43    284.52 o 
   3   4   7     1306.27     1407.21    321.16 o 
   4   4   7     5839.51     6657.56    672.67 o 
   5   4   7     4883.25     5507.87    581.05 o 
   6   4   7      678.43      650.60    279.20 o 
 -10   5   7     2803.59     3411.24    431.70 o 
  -9   5   7       16.29        0.00    248.66 o 
  -8   5   7     1225.72     1281.11    305.99 o 
  -7   5   7        4.28        0.00    233.68 o 
  -6   5   7     9388.59    12329.76   1098.86 o 
  -5   5   7    29363.85    34375.24   2830.58 o 
  -4   5   7     6886.99     7873.85    754.05 o 
  -3   5   7      837.22      877.39    253.39 o 
  -2   5   7       39.05       52.61    221.66 o 
  -1   5   7      548.91      362.15    233.88 o 
   0   5   7     1704.53     1730.54    289.25 o 
   1   5   7      232.18      300.67    240.77 o 
   2   5   7      385.84      321.56    226.19 o 
   3   5   7     4160.35     5250.35    563.52 o 
   4   5   7     6710.03     8403.67    803.11 o 
   5   5   7     1714.66     1863.74    332.99 o 
 -10   6   7     2164.01     2886.74    407.47 o 
  -9   6   7       18.26        0.00    262.25 o 
  -8   6   7        5.30        0.00    247.87 o 
  -7   6   7     2136.04     2023.93    353.28 o 
  -6   6   7     8825.81    10805.12    995.41 o 
  -5   6   7    16284.79    20487.54   1740.79 o 
  -4   6   7     3032.79     3566.31    437.22 o 
  -3   6   7     2827.09     2926.93    384.41 o 
  -2   6   7      369.81      520.96    247.08 o 
  -1   6   7      130.54        0.00    195.46 o 
   0   6   7     2689.67     2845.75    382.24 o 
   1   6   7     5243.23     5650.53    584.60 o 
   2   6   7     1596.27     1949.45    338.70 o 
   3   6   7      668.51      540.66    266.78 o 
   4   6   7      927.13     1314.80    303.83 o 
 -10   7   7     1679.76     1638.14    366.68 o 
  -9   7   7     3301.70     3669.16    487.46 o 
  -8   7   7      182.62       62.66    288.26 o 
  -7   7   7      223.39      255.95    279.59 o 
  -6   7   7     1810.47     1567.01    337.52 o 
  -5   7   7      667.25      534.95    271.12 o 
  -4   7   7       41.92      175.16    252.40 o 
  -3   7   7     1500.52     1749.46    316.44 o 
  -2   7   7      990.11     1171.17    278.80 o 
  -1   7   7     1639.76     2008.95    334.56 o 
   0   7   7     8219.03     8401.70    792.67 o 
   1   7   7     1740.38     1967.38    337.32 o 
   2   7   7       17.20      116.25    256.34 o 
   3   7   7      367.02      610.02    281.36 o 
  -9   8   7     3051.16     4067.56    541.64 o 
  -8   8   7      221.94      252.01    322.54 o 
  -7   8   7     4340.79     4535.51    558.79 o 
  -6   8   7     1359.97     1719.12    361.16 o 
  -5   8   7       38.95        0.00    272.89 o 
  -4   8   7      328.03      106.60    262.84 o 
  -3   8   7      594.01      413.18    254.76 o 
  -2   8   7        1.84      156.44    245.90 o 
  -1   8   7      338.08      294.57    247.47 o 
   0   8   7     2472.84     2748.22    384.22 o 
   1   8   7       45.01        0.00    246.49 o 
  -8   9   7     1595.09     1070.09    391.90 o 
  -7   9   7     5752.06     5724.41    657.50 o 
  -6   9   7     7061.68     7165.91    749.52 o 
  -5   9   7       37.30       42.95    293.78 o 
  -4   9   7      543.00      635.83    301.46 o 
  -3   9   7      287.63      390.52    273.09 o 
  -2   9   7      250.35      156.05    267.77 o 
  -1   9   7      139.40        0.00    258.51 o 
   1 -14   8     1254.53     2201.65    444.51 o 
   2 -14   8        0.78      494.95    334.76 o 
  -3 -13   8     2170.97     2474.94    351.31 o 
  -2 -13   8      504.88      332.40    318.21 o 
  -1 -13   8      286.30      188.56    354.66 o 
   0 -13   8     1339.04     1402.88    402.93 o 
   1 -13   8      860.73     1056.49    320.38 o 
   2 -13   8      309.28      570.02    274.07 o 
   3 -13   8       13.01        0.00    203.93 o 
   4 -13   8      979.63     1019.45    191.32 o 
   5 -13   8     4664.96     5254.09    385.20 o 
  -4 -12   8     5068.75     5630.82    458.69 o 
  -3 -12   8      610.76      581.84    258.31 o 
  -2 -12   8      779.18      914.04    308.95 o 
  -1 -12   8     1777.60     2295.83    389.14 o 
   0 -12   8        0.88        0.00    287.87 o 
   1 -12   8      154.90      119.01    289.84 o 
   2 -12   8      100.03      178.32    203.14 o 
   3 -12   8       36.13      161.76    176.54 o 
   4 -12   8      938.20      910.49    164.33 o 
   5 -12   8     1999.16     2205.05    170.16 o 
   6 -12   8      525.09      456.13    269.34 o 
  -6 -11   8        4.87      140.48    183.44 o 
  -5 -11   8      760.93     1193.04    222.45 o 
  -4 -11   8     1201.92     1560.90    249.05 o 
  -3 -11   8      566.00      815.92    249.05 o 
  -2 -11   8     9857.25    12145.14    861.63 o 
  -1 -11   8     4386.18     5212.32    503.42 o 
   0 -11   8      524.65      816.70    334.17 o 
   1 -11   8     2855.85     3279.82    381.65 o 
   2 -11   8      709.51      923.69    226.19 o 
   3 -11   8      714.03      722.92    167.28 o 
   4 -11   8     1423.35     1571.99    143.89 o 
   5 -11   8       99.37      123.95     92.87 o 
   6 -11   8      146.83      390.13    240.97 o 
   7 -11   8      980.13     1191.26    290.82 o 
  -7 -10   8      109.41       17.71     98.06 o 
  -6 -10   8      961.74     1015.80    132.21 o 
  -5 -10   8     1169.61     1148.31    201.76 o 
  -4 -10   8     1545.47     1691.73    238.41 o 
  -3 -10   8     2397.70     2772.65    307.18 o 
  -2 -10   8     8948.65    12378.63    860.84 o 
  -1 -10   8     6319.77     8246.44    649.42 o 
   0 -10   8        0.97      161.17    295.35 o 
   1 -10   8     1482.23     1645.23    289.64 o 
   2 -10   8       25.64        0.00    172.40 o 
   3 -10   8     4467.58     5497.85    313.74 o 
   4 -10   8     9521.45    11033.28    940.05 o 
   5 -10   8     3571.25     4571.18    461.26 o 
   6 -10   8       31.48        0.00    197.03 o 
   7 -10   8      217.16      120.58    248.46 o 
   8 -10   8      959.42     1220.23    348.36 o 
  -8  -9   8      806.03      590.51    135.36 o 
  -7  -9   8     1034.69     1037.72    108.40 o 
  -6  -9   8     9446.09    10362.88    424.93 o 
  -5  -9   8     7893.35     8319.53    776.11 o 
  -4  -9   8     3336.68     4122.14    335.75 o 
  -3  -9   8     2223.53     2969.10    297.72 o 
  -2  -9   8     1540.99     2111.61    288.46 o 
  -1  -9   8     2172.19     2280.27    350.33 o 
   0  -9   8     1242.88     1486.42    331.61 o 
   1  -9   8      119.22        0.00    221.27 o 
   2  -9   8     2423.29     3082.05    203.49 o 
   3  -9   8    11973.06    14519.16    725.98 o 
   4  -9   8    11404.43    14237.13    705.55 o 
   5  -9   8     2820.34     3513.89    373.38 o 
   6  -9   8      123.23       48.27    205.51 o 
   7  -9   8      202.40      108.37    250.82 o 
   8  -9   8      726.74      787.54    350.33 o 
  -8  -8   8      117.59       98.76     87.85 o 
  -7  -8   8     3725.44     3623.98    179.99 o 
  -6  -8   8    14511.30    16439.09   1022.60 o 
  -5  -8   8     9930.95    11989.49    766.26 o 
  -4  -8   8      331.19      179.69    144.23 o 
  -3  -8   8     1045.36     1552.82    211.22 o 
  -2  -8   8      486.35      574.55    208.66 o 
  -1  -8   8     2665.79     3131.45    363.72 o 
   0  -8   8     6574.07     6091.49    533.96 o 
   1  -8   8     2916.23     2666.26    323.33 o 
   2  -8   8     1321.16     1512.96    137.68 o 
   3  -8   8     7517.13     9328.59    473.76 o 
   4  -8   8     5436.96     6580.16    344.18 o 
   5  -8   8       39.84        0.00    159.20 o 
   6  -8   8      462.60      693.36    237.43 o 
   7  -8   8       54.36      124.13    270.53 o 
   8  -8   8     1182.29     1094.13    398.20 o 
  -9  -7   8      659.18      691.98    130.04 o 
  -8  -7   8       64.14        2.36     80.26 o 
  -7  -7   8     1830.93     2492.87    227.57 o 
  -6  -7   8     5281.96     5339.61    378.30 o 
  -5  -7   8     2169.37     2636.11    224.03 o 
  -4  -7   8      496.48      466.18    116.84 o 
  -3  -7   8     5301.63     6548.80    459.68 o 
  -2  -7   8        0.08        9.06    160.58 o 
  -1  -7   8    11479.12    14228.77    940.44 o 
   0  -7   8    10863.96    11027.37    810.60 o 
   1  -7   8     2345.14     2251.29    295.75 o 
   2  -7   8       35.96       37.02     83.49 o 
   3  -7   8      409.08      513.56     82.54 o 
   4  -7   8      666.67      716.41    176.74 o 
   5  -7   8      137.48      185.41    188.17 o 
   6  -7   8      322.46      240.18    240.77 o 
   7  -7   8        7.52        0.00    298.90 o 
   8  -7   8      933.55     1285.05    459.48 o 
 -10  -6   8     2858.89     2384.89    194.87 o 
  -9  -6   8     1096.48      961.33    130.83 o 
  -8  -6   8      526.79      494.36    141.47 o 
  -7  -6   8     1914.29     1835.56    178.32 o 
  -6  -6   8       23.33       14.38     97.73 o 
  -5  -6   8      425.44      342.05    103.25 o 
  -4  -6   8     1686.60     2105.70    183.44 o 
  -3  -6   8     2297.00     2497.79    212.40 o 
  -2  -6   8      198.95      457.31    123.74 o 
  -1  -6   8    11500.93    13753.33    887.83 o 
   0  -6   8     4984.32     5039.94    885.76 o 
   1  -6   8     2595.93     2852.28    588.05 o 
   2  -6   8     6985.32     6992.68    387.55 o 
   3  -6   8     3774.79     4444.80    245.96 o 
   4  -6   8       12.28       14.78    150.53 o 
   5  -6   8      756.86      844.29    229.54 o 
   6  -6   8       47.71       17.34    258.31 o 
   7  -6   8      147.51       15.37    346.98 o 
   8  -6   8        0.08        0.00    487.07 o 
   9  -6   8       48.55       57.73    663.02 o 
 -10  -5   8     1581.01     1565.82    156.84 o 
  -9  -5   8        4.18        0.00    125.12 o 
  -8  -5   8     6334.02     5925.58    410.22 o 
  -7  -5   8    16309.02    14145.62    873.25 o 
  -6  -5   8     3906.85     3346.61    248.46 o 
  -5  -5   8        8.22        0.00     66.79 o 
  -4  -5   8      354.05      438.20     88.07 o 
  -3  -5   8      972.38      971.18    115.66 o 
  -2  -5   8      971.12      945.37    126.10 o 
  -1  -5   8      635.82      605.31     80.30 o 
   0  -5   8     1393.44     1564.01    137.88 o 
   1  -5   8     9124.36    10408.49    860.84 o 
   2  -5   8    19608.65    21015.96   1047.07 o 
   3  -5   8     4184.51     4945.11    272.06 o 
   4  -5   8      293.27      362.94    189.74 o 
   5  -5   8     1226.49     1603.26    283.33 o 
   6  -5   8       46.41      107.19    313.09 o 
   7  -5   8     2204.82     1608.78    473.67 o 
   8  -5   8     2355.01     1006.84    612.97 o 
 -11  -4   8       75.78       69.36    122.95 o 
  -9  -4   8     2296.98     1799.31    183.24 o 
  -8  -4   8    15536.54    12445.22    776.11 o 
  -7  -4   8    17771.44    14542.45    893.55 o 
  -6  -4   8     2333.03     1667.89    146.99 o 
  -5  -4   8     4410.14     3932.98    268.56 o 
  -4  -4   8      880.92      827.15     93.79 o 
  -3  -4   8     9483.07     7822.62    489.63 o 
  -2  -4   8    19552.05    15707.74    992.65 o 
  -1  -4   8    11134.50     9618.13    486.03 o 
   0  -4   8     9416.69     8897.03    463.38 o 
   1  -4   8     5865.05     4764.98   1234.81 o 
   2  -4   8     7678.77     6653.23    545.98 o 
   3  -4   8     4167.63     4497.09    443.13 o 
   4  -4   8       67.18       26.80    202.16 o 
   5  -4   8      470.53      229.94    279.39 o 
   6  -4   8     1651.59     1205.25    381.26 o 
   7  -4   8     4871.93     2711.77    629.52 o 
   8  -4   8     3336.20     2235.54    656.12 o 
 -10  -3   8     1286.13     1340.02    174.77 o 
  -9  -3   8     1297.74     1180.82    153.29 o 
  -8  -3   8     7357.22     6217.00    416.13 o 
  -7  -3   8     5067.47     4940.02    336.14 o 
  -6  -3   8        2.61        0.00     68.96 o 
  -5  -3   8     1295.11     1045.85     97.33 o 
  -4  -3   8      168.23      179.30     58.32 o 
  -3  -3   8    15393.54    11484.29    698.48 o 
  -2  -3   8    50963.95    35041.55   1696.22 o 
  -1  -3   8    13791.02    10077.99    501.37 o 
   0  -3   8      307.11      229.41     67.70 o 
   1  -3   8      140.45      115.04     86.05 o 
   2  -3   8      579.07      367.93    120.81 o 
   3  -3   8     1312.06     1028.51    217.92 o 
   4  -3   8     1690.51     1495.29    302.45 o 
   5  -3   8      180.74       34.09    285.50 o 
   6  -3   8     2643.74     1043.88    471.70 o 
   7  -3   8     5500.14     2558.68    669.52 o 
   8  -3   8     1137.34      794.64    699.67 o 
 -10  -2   8      385.68      537.70    152.90 o 
  -9  -2   8      820.38     1106.34    152.50 o 
  -8  -2   8      334.88      310.13    104.43 o 
  -7  -2   8      260.85      268.36     89.06 o 
  -6  -2   8      942.70      876.21    101.08 o 
  -5  -2   8      720.34      826.16     87.68 o 
  -4  -2   8     4545.45     3927.86    253.58 o 
  -3  -2   8    11292.23     9247.82    455.65 o 
  -2  -2   8    17604.46    13130.72    639.42 o 
  -1  -2   8     5807.53     4068.57    214.23 o 
   0  -2   8     8037.11     5996.48    307.07 o 
   1  -2   8    10751.91     8013.62    419.07 o 
   2  -2   8       69.30      123.54    140.09 o 
   3  -2   8     6378.49     4755.99    498.89 o 
   4  -2   8     4356.91     2759.06    420.27 o 
   5  -2   8      463.33      209.45    374.36 o 
   6  -2   8       16.03        0.00    455.74 o 
   7  -2   8      555.30      305.20    553.27 o 
   8  -2   8       86.61        0.00    614.15 o 
 -10  -1   8     2096.97     2345.09    215.95 o 
  -9  -1   8     7048.68     8009.41    525.49 o 
  -8  -1   8     4081.24     4712.25    332.99 o 
  -7  -1   8      116.45      192.70     85.91 o 
  -6  -1   8     6492.71     7237.24    455.94 o 
  -5  -1   8      498.81      503.62     74.08 o 
  -4  -1   8      885.90      806.11     67.40 o 
  -3  -1   8      535.55      429.89     47.60 o 
  -2  -1   8       22.33       11.57     35.07 o 
  -1  -1   8     2235.70     1675.39    105.29 o 
   0  -1   8     7589.43     5813.80    299.86 o 
   1  -1   8    13041.46     8673.57    442.08 o 
   2  -1   8      550.39      312.10    206.49 o 
   3  -1   8     4701.19     2542.32    379.49 o 
   4  -1   8     2229.78     1139.64    361.95 o 
   5  -1   8      531.74      267.97    361.16 o 
   6  -1   8     1813.50      901.63    492.39 o 
   7  -1   8      755.70      562.73    531.99 o 
   8  -1   8       21.90       12.41    534.95 o 
 -11   0   8      225.19      285.11    137.53 o 
 -10   0   8     5416.28     5641.86    391.90 o 
  -9   0   8    11565.35    13667.23    848.82 o 
  -8   0   8     1010.11     1316.18    143.83 o 
  -7   0   8     1423.79     1683.65    152.31 o 
  -6   0   8     5014.62     5965.78    382.05 o 
  -5   0   8      111.65       55.56     47.33 o 
  -4   0   8    16749.09    16127.48    784.57 o 
  -3   0   8    17614.16    14950.11    727.32 o 
  -2   0   8     1985.62     1562.53    100.14 o 
  -1   0   8     3950.03     3311.31    249.15 o 
   0   0   8     3995.31     3251.58    182.96 o 
   1   0   8      921.60      770.62    132.41 o 
   2   0   8      583.83      109.55    257.72 o 
   3   0   8     1298.26      984.18    333.18 o 
   4   0   8      193.66       75.66    335.75 o 
   5   0   8     4911.03     3976.33    558.00 o 
   6   0   8     5489.36     5542.55    720.35 o 
   7   0   8     1046.13     1628.68    501.25 o 
 -11   1   8      728.25      498.49    117.63 o 
 -10   1   8      836.43      637.99    116.84 o 
  -9   1   8     5155.01     6003.61    398.40 o 
  -8   1   8     1551.30     2064.71    175.16 o 
  -7   1   8      717.61      929.01    113.49 o 
  -6   1   8       83.25      121.69     65.62 o 
  -5   1   8    10064.83    11895.11    590.33 o 
  -4   1   8    27513.79    30838.62   1484.77 o 
  -3   1   8    27152.99    27461.99   1325.48 o 
  -2   1   8     1828.32     1559.70    104.16 o 
  -1   1   8     1281.22     1066.99     78.92 o 
   0   1   8       75.08      115.42     86.20 o 
   1   1   8     3210.15     2496.02    381.26 o 
   2   1   8     2147.56     2085.80    361.56 o 
   3   1   8     2979.35     3301.49    484.51 o 
   4   1   8     2196.11     2208.15    401.95 o 
   5   1   8     3016.15     3318.63    524.90 o 
   6   1   8     3155.68     4290.80    599.97 o 
   7   1   8      447.69      813.35    409.24 o 
 -11   2   8      162.39       90.44     88.47 o 
 -10   2   8       92.17      117.83     88.47 o 
  -9   2   8      217.32      152.90     86.10 o 
  -8   2   8     6685.73     7687.26    489.63 o 
  -7   2   8     3501.74     4509.35    453.37 o 
  -6   2   8      349.24      488.84    189.55 o 
  -5   2   8    11837.46    13330.10   1139.25 o 
  -4   2   8    20304.99    24176.40   1999.30 o 
  -3   2   8     5116.92     5241.09    527.06 o 
  -2   2   8      332.45      266.39    211.02 o 
  -1   2   8     2211.15     2309.82    348.75 o 
   0   2   8      111.50       62.40     87.29 o 
   1   2   8    10049.98    10765.91    995.02 o 
   2   2   8    12115.36    13984.45   1266.53 o 
   3   2   8     2288.08     3431.53    474.65 o 
   4   2   8      738.65      762.32    352.49 o 
   5   2   8       36.91       72.51    324.71 o 
   6   2   8      263.12       77.43    337.52 o 
 -11   3   8     3061.02     2093.87    168.27 o 
 -10   3   8     1269.14     1143.78    117.23 o 
  -9   3   8     2828.01     2477.50    186.79 o 
  -8   3   8     7625.01     9584.10    873.06 o 
  -7   3   8     4703.84     6618.35    641.74 o 
  -6   3   8     1656.56     2325.19    327.47 o 
  -5   3   8      101.12       33.50    203.14 o 
  -4   3   8     1384.53     2052.69    331.21 o 
  -3   3   8      310.25      495.34    245.70 o 
  -2   3   8      763.23      734.54    263.63 o 
  -1   3   8       37.42        0.99    214.77 o 
   0   3   8     1430.22     1511.64    334.17 o 
   1   3   8     6579.80     7231.13    728.04 o 
   2   3   8     8600.74    10292.24    983.00 o 
   3   3   8      288.07      633.07    326.68 o 
   4   3   8     1330.53     1897.83    361.16 o 
   5   3   8      635.11      603.51    321.95 o 
   6   3   8        2.25       35.07    305.01 o 
 -11   4   8     1663.60     1068.12    111.72 o 
  -8   4   8     8891.41    11148.35   1000.73 o 
  -7   4   8     1303.30     1442.48    296.54 o 
  -6   4   8     3146.01     4203.31    480.17 o 
  -5   4   8     7619.60     9712.17    901.82 o 
  -4   4   8     3036.15     3827.18    459.28 o 
  -3   4   8     1136.66     1203.68    300.48 o 
  -2   4   8     1202.47     1310.27    311.12 o 
  -1   4   8       13.05        0.00    249.64 o 
   0   4   8     1114.74     1124.47    311.31 o 
   1   4   8      944.16     1082.30    318.41 o 
   2   4   8      115.16      277.23    300.87 o 
   3   4   8      637.41      587.75    309.74 o 
   4   4   8     2902.96     3943.62    503.62 o 
   5   4   8     1015.43     1270.47    335.75 o 
  -9   5   8       67.90        0.00    254.37 o 
  -8   5   8     1492.39     1982.35    351.11 o 
  -7   5   8      678.73      845.86    296.54 o 
  -6   5   8    11262.40    14464.03   1287.42 o 
  -5   5   8     8658.33    10680.40    991.47 o 
  -4   5   8      564.54      500.66    279.59 o 
  -3   5   8     1227.99     1335.30    320.77 o 
  -2   5   8     4590.48     5679.29    610.41 o 
  -1   5   8      506.83      555.63    278.61 o 
   0   5   8     3250.26     4278.98    512.29 o 
   1   5   8      436.62      561.94    299.88 o 
   2   5   8     1014.77     1437.16    341.26 o 
   3   5   8     1436.36     1336.67    340.08 o 
   4   5   8      924.42     1337.86    341.46 o 
 -10   6   8     1721.68     1976.05    394.07 o 
  -9   6   8     2582.52     2649.90    417.32 o 
  -8   6   8     1823.81     2211.90    392.49 o 
  -7   6   8      851.37      962.51    327.86 o 
  -6   6   8     3260.75     3751.91    493.96 o 
  -5   6   8     6689.60     6653.62    696.32 o 
  -4   6   8       28.77        0.00    266.00 o 
  -3   6   8     1687.42     2248.74    380.47 o 
  -2   6   8      296.61      574.35    289.25 o 
  -1   6   8     3174.75     3828.95    477.02 o 
   0   6   8     9631.06    10697.14    993.05 o 
   1   6   8     5381.13     6802.78    699.47 o 
   2   6   8      222.81      485.69    304.61 o 
   3   6   8        3.66       39.41    282.74 o 
  -9   7   8     4932.91     4989.87    596.81 o 
  -8   7   8     1060.24     1314.41    370.42 o 
  -7   7   8       42.17       30.74    316.04 o 
  -6   7   8      111.25      310.92    318.41 o 
  -5   7   8      997.82      895.52    339.29 o 
  -4   7   8     1001.60     1053.73    323.13 o 
  -3   7   8        3.80        0.00    275.26 o 
  -2   7   8      535.42      503.62    287.47 o 
  -1   7   8     6477.34     7681.74    768.82 o 
   0   7   8     5295.33     6029.81    636.62 o 
   1   7   8     1195.01     1283.08    334.76 o 
  -8   8   8      233.44        7.29    340.67 o 
  -7   8   8     1579.63     1543.17    406.09 o 
  -6   8   8      184.98      288.26    341.85 o 
  -5   8   8      312.97      241.37    323.53 o 
  -4   8   8     2159.39     2660.94    433.87 o 
  -3   8   8     2434.61     3265.44    470.12 o 
  -2   8   8      203.79      349.73    290.43 o 
  -1   8   8     1066.71      794.24    312.69 o 
   0   8   8      692.48      656.71    303.43 o 
  -4   9   8     2364.68     2976.98    472.49 o 
  -2 -13   9        5.33        0.00    320.57 o 
  -1 -13   9       38.27        0.00    380.27 o 
   0 -13   9      776.19      756.02    435.25 o 
   1 -13   9     1461.15     2065.11    464.01 o 
   2 -13   9     1058.69     1398.54    356.24 o 
   3 -13   9      584.79      691.98    261.66 o 
   4 -13   9     1606.36     1960.09    253.98 o 
  -4 -12   9     4270.60     4903.18    417.91 o 
  -3 -12   9      671.51      611.79    263.83 o 
  -2 -12   9      866.45     1134.52    324.12 o 
  -1 -12   9      472.23      189.55    356.63 o 
   0 -12   9     1918.13     1308.30    422.83 o 
   1 -12   9     5366.77     5506.89    568.24 o 
   3 -12   9     1999.15     2763.00    307.18 o 
   4 -12   9      374.92      218.51    160.78 o 
  -5 -11   9      847.05      589.72    196.44 o 
  -4 -11   9      694.45      785.38    212.60 o 
  -3 -11   9       97.70      276.24    226.39 o 
  -2 -11   9      852.97      999.75    264.81 o 
  -1 -11   9       29.53        0.00    321.16 o 
   0 -11   9     2404.16     1567.20    407.86 o 
   1 -11   9     8319.06     8265.95    681.74 o 
   2 -11   9     2447.83     3568.08    380.08 o 
   3 -11   9        1.78       90.44    190.14 o 
   4 -11   9      643.86      638.59    149.55 o 
   5 -11   9       57.58       82.16    216.34 o 
   6 -11   9      152.17      264.22    230.92 o 
  -7 -10   9       10.68        5.82     97.66 o 
  -6 -10   9     1632.51     1861.28    181.76 o 
  -5 -10   9     1796.19     1943.73    227.77 o 
  -4 -10   9        1.80        0.00    149.35 o 
  -3 -10   9       71.08        0.00    199.00 o 
  -2 -10   9      172.35      190.33    240.58 o 
  -1 -10   9        0.04        0.00    300.87 o 
   0 -10   9     1499.68     1146.14    365.10 o 
   1 -10   9     1933.38     1835.56    358.21 o 
   2 -10   9       17.45       63.25    218.71 o 
   3 -10   9     2747.64     3635.07    303.43 o 
   4 -10   9     5278.73     7313.46    412.69 o 
   5 -10   9       47.19       17.54    184.62 o 
   6 -10   9      926.77     1224.56    265.01 o 
   7 -10   9      539.78      399.58    265.01 o 
  -7  -9   9     2698.89     2916.90    161.29 o 
  -5  -9   9     4633.94     5512.40    410.42 o 
  -4  -9   9      130.60        0.00    131.42 o 
  -3  -9   9      807.47     1043.10    199.40 o 
  -2  -9   9      135.00      258.11    218.12 o 
  -1  -9   9     2327.30     3272.53    388.16 o 
   0  -9   9      908.00     1128.21    320.18 o 
   1  -9   9      534.68      606.07    307.57 o 
   2  -9   9     2468.02     3047.52    318.41 o 
   3  -9   9     2779.76     3699.41    229.35 o 
   4  -9   9     3745.62     4552.46    446.67 o 
   5  -9   9      199.02      297.13    188.36 o 
   6  -9   9      986.33     1195.80    282.55 o 
   7  -9   9      149.64       73.89    260.68 o 
  -8  -8   9      798.01      534.79     97.14 o 
  -7  -8   9     3701.82     3879.19    303.04 o 
  -5  -8   9     3045.77     3109.38    258.31 o 
  -4  -8   9       24.99       98.12    129.65 o 
  -3  -8   9     1049.06     1118.95    182.85 o 
  -2  -8   9      466.47      537.31    195.46 o 
  -1  -8   9    11269.65    13983.66    950.29 o 
   0  -8   9    16371.83    17014.82   1163.29 o 
   1  -8   9     2298.43     2128.36    358.21 o 
   2  -8   9      784.74      806.67    237.43 o 
   3  -8   9     1442.28     1804.58    173.98 o 
   4  -8   9     1490.37     1586.51    239.20 o 
   5  -8   9      303.94      329.24    186.98 o 
   6  -8   9        7.69       65.81    222.25 o 
   7  -8   9      128.11      116.05    282.15 o 
  -9  -7   9     3517.42     3244.54    278.61 o 
  -8  -7   9      875.77      721.73    155.07 o 
  -7  -7   9      395.83      531.60    138.12 o 
  -6  -7   9     1377.89     1405.24    160.98 o 
  -5  -7   9     2541.11     2626.65    219.69 o 
  -4  -7   9        5.90        0.00    109.94 o 
  -3  -7   9      179.76      343.82    129.25 o 
  -2  -7   9     6236.60     7691.79    525.69 o 
   0  -7   9    14079.50    14532.99   1003.29 o 
   1  -7   9     1387.00     1750.21    466.67 o 
   2  -7   9     1063.23     1303.34    144.06 o 
   3  -7   9      203.76      202.63     91.01 o 
   4  -7   9     2627.72     2677.88    304.42 o 
   5  -7   9     3352.57     3747.38    410.22 o 
   6  -7   9     1237.60     1452.53    309.93 o 
   7  -7   9      517.79      608.05    339.69 o 
   8  -7   9     1082.29     1164.66    468.74 o 
  -9  -6   9     2538.95     2300.17    234.47 o 
  -8  -6   9      442.72      397.61    133.00 o 
  -7  -6   9      953.37      766.46    131.62 o 
  -6  -6   9       59.06        0.00    100.09 o 
  -5  -6   9     2905.13     2785.86    216.74 o 
  -4  -6   9     5058.60     4892.54    337.52 o 
  -3  -6   9      523.67      632.67    117.04 o 
  -2  -6   9     3288.51     3532.22    276.24 o 
  -1  -6   9     8739.73    10538.53    699.07 o 
   0  -6   9     2652.08     2802.03    330.82 o 
   1  -6   9      212.42      192.80    100.18 o 
   2  -6   9     1434.25     1399.29    150.59 o 
   3  -6   9        4.09        0.00    130.63 o 
   4  -6   9     5542.66     6309.80    583.61 o 
   5  -6   9     5890.69     7364.32    691.39 o 
   6  -6   9     1214.05     1469.87    336.53 o 
   7  -6   9        1.85        0.00    367.27 o 
   8  -6   9        5.17        0.00    493.17 o 
  -9  -5   9      148.40       88.67    136.35 o 
  -8  -5   9     3871.71     3240.41    256.54 o 
  -7  -5   9     4391.59     3809.84    283.53 o 
  -6  -5   9      196.36       90.04     88.86 o 
  -5  -5   9     6684.39     5426.89    356.43 o 
  -4  -5   9     6348.22     5027.31    335.55 o 
  -3  -5   9      222.45       93.00     77.83 o 
  -2  -5   9     2639.80     2543.11    202.75 o 
  -1  -5   9      239.91      198.61    119.99 o 
   0  -5   9      212.48      199.82     81.05 o 
   1  -5   9      540.61      483.50    104.95 o 
   2  -5   9     1016.45     1099.04    168.56 o 
   3  -5   9      495.23      482.93    163.54 o 
   4  -5   9     2052.60     2327.16    305.99 o 
   5  -5   9     3409.61     3858.51    458.10 o 
   6  -5   9        0.20        0.00    327.08 o 
   7  -5   9     1911.51     1121.91    476.03 o 
   8  -5   9     1109.52      262.25    585.19 o 
 -10  -4   9       58.04       86.50    148.56 o 
  -9  -4   9      293.38      387.37    147.38 o 
  -8  -4   9     2135.69     2070.23    191.71 o 
  -7  -4   9     4573.22     3677.24    271.71 o 
  -6  -4   9      665.64      659.47     94.18 o 
  -5  -4   9     6750.11     5219.22    343.43 o 
  -4  -4   9       19.18        6.11     65.22 o 
  -3  -4   9     6681.15     4694.52    309.93 o 
  -2  -4   9    13029.87    10183.28    631.30 o 
  -1  -4   9     9613.80     8065.34    404.51 o 
   0  -4   9        7.02        0.00     64.98 o 
   1  -4   9     1365.72     1118.59    213.68 o 
   2  -4   9      622.15      452.17    120.61 o 
   3  -4   9      270.35      227.18    168.46 o 
   4  -4   9       11.57       39.21    213.58 o 
   5  -4   9       66.23        0.00    279.59 o 
   6  -4   9      788.72      875.03    420.27 o 
   7  -4   9     2503.42     1488.78    572.58 o 
   8  -4   9     1693.20      405.30    689.62 o 
 -10  -3   9      537.73      522.73    154.67 o 
  -9  -3   9       33.92       21.48    129.45 o 
  -8  -3   9      511.59      483.91    122.36 o 
  -7  -3   9     1047.56      994.43    126.69 o 
  -6  -3   9      509.30      471.50     92.01 o 
  -5  -3   9       28.61        0.00     62.85 o 
  -4  -3   9     2659.88     2081.07    156.05 o 
  -3  -3   9    20296.73    14920.16    903.40 o 
  -2  -3   9    21312.77    14981.33    730.30 o 
  -1  -3   9     3389.00     2620.69    153.14 o 
   0  -3   9      342.24      280.57     75.07 o 
   1  -3   9      835.15      713.19    109.73 o 
   2  -3   9      526.13      535.54    159.60 o 
   3  -3   9     7638.71     6166.95    591.49 o 
   4  -3   9     4632.87     3573.20    442.34 o 
   5  -3   9     1224.86     1142.01    379.88 o 
   6  -3   9     1042.72      728.43    468.15 o 
   7  -3   9      466.28      366.48    578.49 o 
 -11  -2   9     4543.85     4519.75    349.14 o 
 -10  -2   9        7.04        0.00    142.65 o 
  -9  -2   9     1404.96     1426.52    176.74 o 
  -8  -2   9      144.26      124.33     97.73 o 
  -7  -2   9     8808.59     8510.86    544.21 o 
  -6  -2   9     8721.82     8047.44    508.94 o 
  -5  -2   9     4468.31     4145.78    277.03 o 
  -4  -2   9     4258.89     3811.61    249.84 o 
  -3  -2   9     5247.82     4201.90    219.27 o 
  -2  -2   9    12515.11     9049.50    448.48 o 
  -1  -2   9      867.65      624.21     66.60 o 
   0  -2   9     1208.70     1057.60     93.73 o 
   1  -2   9      248.85      186.85     88.92 o 
   2  -2   9     4650.98     3331.64    364.31 o 
   3  -2   9    14073.30    10263.28    923.10 o 
   4  -2   9     8356.20     5002.88    577.11 o 
   5  -2   9      316.18      212.40    386.97 o 
   6  -2   9       12.07       36.65    487.46 o 
   7  -2   9       22.26        0.00    585.78 o 
 -11  -1   9      550.88      614.74    161.17 o 
 -10  -1   9      437.15      376.33    147.38 o 
  -9  -1   9     1151.08     1434.40    175.56 o 
  -8  -1   9      122.11      267.97    116.45 o 
  -7  -1   9    19652.52    22425.56   1358.35 o 
  -6  -1   9    18951.35    21767.47   1315.00 o 
  -5  -1   9     2267.14     2442.23    177.53 o 
  -4  -1   9       50.08       65.98     43.83 o 
  -3  -1   9      218.89      158.81     73.79 o 
  -2  -1   9      383.43      303.39     50.48 o 
  -1  -1   9     2201.20     1724.80    110.14 o 
   0  -1   9       18.61        2.37     58.19 o 
   1  -1   9       80.95       42.95    175.56 o 
   2  -1   9     8060.97     4153.07    453.97 o 
   3  -1   9     5736.83     3743.44    466.58 o 
   4  -1   9     1443.65      559.97    344.02 o 
   5  -1   9      125.86      134.77    403.92 o 
   6  -1   9      768.33      973.35    508.94 o 
   7  -1   9       22.85        0.00    525.29 o 
 -11   0   9        8.09        0.00    129.65 o 
 -10   0   9      227.26      218.90    131.42 o 
  -9   0   9        5.41       65.81    117.04 o 
  -8   0   9      322.75      570.21    120.98 o 
  -7   0   9     6034.26     7220.09    468.94 o 
  -6   0   9     8811.01    10587.40    657.50 o 
  -5   0   9      400.27      426.53     70.05 o 
  -4   0   9    11837.69    11173.13    552.53 o 
  -3   0   9     2919.33     2674.79    155.66 o 
  -2   0   9      312.45      289.25     51.00 o 
  -1   0   9     4619.58     3655.95    200.68 o 
   0   0   9     2675.47     2174.57    136.97 o 
   1   0   9      212.83       65.42    218.90 o 
   2   0   9        1.61        0.00    259.49 o 
   3   0   9      560.94      623.61    330.03 o 
   4   0   9        8.93      201.76    352.89 o 
   5   0   9      879.13      693.95    437.22 o 
   6   0   9      553.13      132.60    400.96 o 
 -11   1   9      546.70      530.41    138.32 o 
 -10   1   9      519.19      401.75    119.01 o 
  -9   1   9      972.03      852.76    132.41 o 
  -8   1   9       13.88       29.95     96.15 o 
  -7   1   9       98.75      179.69     81.57 o 
  -6   1   9      314.06      317.22     86.10 o 
  -5   1   9     4119.36     4810.94    264.29 o 
  -4   1   9    16460.41    18673.57    909.55 o 
  -3   1   9     5049.69     5137.89    273.33 o 
  -2   1   9     2639.11     2438.21    187.87 o 
  -1   1   9     5237.23     4439.72    241.67 o 
   0   1   9      169.64      140.70     64.92 o 
   1   1   9     3182.19     2807.14    412.98 o 
   2   1   9     5062.38     4488.82    564.70 o 
   3   1   9     1604.77     1431.05    385.99 o 
   4   1   9       59.41      135.16    319.00 o 
   5   1   9      149.41      154.08    389.73 o 
   6   1   9      158.44      611.20    437.22 o 
 -11   2   9     1174.10      884.48    126.50 o 
 -10   2   9      501.26      379.09    105.22 o 
  -9   2   9      870.59      980.04    118.61 o 
  -8   2   9    13916.33    15065.77    924.88 o 
  -7   2   9     5318.56     6406.94    418.50 o 
  -6   2   9     2271.51     2907.90    184.08 o 
  -5   2   9     2836.88     3466.79    207.98 o 
  -4   2   9     2958.25     3485.71    206.02 o 
  -3   2   9     1771.03     2090.70    138.13 o 
  -2   2   9       38.81        9.72     49.60 o 
  -1   2   9      371.33      329.31     57.62 o 
   0   2   9     2004.37     1615.48    321.16 o 
   1   2   9    11127.62    10466.42   1005.26 o 
   2   2   9     5837.13     6782.68    734.34 o 
   3   2   9     1486.41     1661.19    421.06 o 
   4   2   9       63.82       32.71    352.89 o 
   5   2   9      135.87      310.52    371.61 o 
 -11   3   9      303.91      157.43     93.20 o 
 -10   3   9        7.20        0.00     85.32 o 
  -9   3   9     5693.67     5209.56    344.22 o 
  -8   3   9    12328.50    13166.96    810.00 o 
  -7   3   9     9897.21    11939.64   1054.33 o 
  -6   3   9        1.01        0.00    241.37 o 
  -5   3   9      302.26      400.57    263.43 o 
  -4   3   9      903.04     1268.90    297.72 o 
  -3   3   9     1524.93     1738.62    336.14 o 
  -2   3   9     4207.37     4125.88    499.87 o 
  -1   3   9     1740.51     2159.09    390.32 o 
   0   3   9     2532.27     2611.68    432.49 o 
   1   3   9     6477.94     7078.03    752.27 o 
   2   3   9     3763.64     4805.45    601.74 o 
   3   3   9       14.05        0.00    339.69 o 
   4   3   9      421.04      863.20    369.63 o 
 -10   4   9      233.05      137.33     83.35 o 
  -8   4   9     3990.57     5686.19    603.71 o 
  -7   4   9     1489.45     2179.39    380.87 o 
  -6   4   9      693.96      262.45    277.03 o 
  -5   4   9     4475.33     6012.67    636.02 o 
  -4   4   9      932.63     1408.40    342.05 o 
  -3   4   9     9908.60    12390.25   1136.09 o 
  -2   4   9     5017.98     5355.57    605.29 o 
  -1   4   9     3622.45     3878.60    516.62 o 
   0   4   9      164.54      367.27    320.57 o 
   1   4   9       23.21        0.00    319.39 o 
   2   4   9      336.82      354.86    306.19 o 
   3   4   9        0.67        0.00    327.86 o 
   4   4   9       82.11        0.00    324.12 o 
  -8   5   9      183.93      495.93    302.84 o 
  -7   5   9       85.87        0.00    318.41 o 
  -6   5   9      667.88      672.87    318.21 o 
  -5   5   9      189.28        0.00    295.16 o 
  -4   5   9      294.36      153.69    311.71 o 
  -3   5   9     6755.83     8251.56    826.36 o 
  -2   5   9     3403.27     4330.20    545.98 o 
  -1   5   9      250.15      389.34    317.81 o 
   0   5   9      994.19     1072.45    365.89 o 
   1   5   9     1451.32     1952.40    412.79 o 
   2   5   9        2.57        0.00    317.42 o 
  -9   6   9     4132.06     4492.17    577.51 o 
  -8   6   9       47.46        0.00    314.07 o 
  -7   6   9      499.67      700.65    382.84 o 
  -6   6   9        1.44        0.00    328.65 o 
  -5   6   9        0.77        0.00    323.33 o 
  -4   6   9       68.67       62.85    321.16 o 
  -3   6   9       61.35       47.68    322.35 o 
  -2   6   9       32.26       84.53    310.52 o 
  -1   6   9     2262.06     2105.50    411.80 o 
   0   6   9     3542.09     4939.23    596.42 o 
   1   6   9      598.84      730.60    344.61 o 
  -8   7   9      142.61      212.60    396.63 o 
  -7   7   9     2713.28     2791.77    496.52 o 
  -6   7   9      781.41      952.26    397.42 o 
  -5   7   9     1775.66     2530.50    472.29 o 
  -4   7   9     1619.30     2255.24    453.18 o 
  -3   7   9      928.09      653.95    367.47 o 
  -2   7   9     1826.41     1944.52    419.68 o 
  -1   7   9     1297.19     1489.77    378.70 o 
  -5   8   9     2726.94     4037.22    583.81 o 
  -4   8   9     7209.02    10602.57   1054.13 o 
  -1 -13  10      893.23     1293.13    423.82 o 
   0 -13  10      196.18       25.61    476.62 o 
   1 -13  10     1686.49     1568.98    524.31 o 
   2 -13  10     1206.46     2310.81    449.43 o 
  -3 -12  10      181.06      350.52    242.35 o 
  -2 -12  10      556.08      844.88    304.81 o 
  -1 -12  10       59.30        0.00    364.91 o 
   0 -12  10     3818.78     3885.89    559.77 o 
   1 -12  10     6599.22    10139.54    859.66 o 
   3 -12  10       47.00      142.65    242.15 o 
   4 -12  10       83.69      127.68    187.18 o 
  -5 -11  10      196.67      302.64    179.50 o 
  -4 -11  10      849.97      790.50    187.18 o 
  -3 -11  10     1409.75     1743.75    268.75 o 
  -2 -11  10      937.34     1066.54    286.29 o 
  -1 -11  10     1009.83     1366.03    369.44 o 
   0 -11  10     6372.88     7497.32    702.42 o 
   2 -11  10     2511.78     3179.92    411.01 o 
   3 -11  10      113.98      200.19    214.57 o 
  -6 -10  10     1100.50     1057.38    110.73 o 
  -5 -10  10      148.22        0.00    153.29 o 
  -4 -10  10     2803.35     3667.97    313.28 o 
  -3 -10  10     4795.57     6393.54    474.85 o 
  -2 -10  10     3256.61     4747.13    421.65 o 
  -1 -10  10      771.64      938.67    314.27 o 
   0 -10  10      564.60      809.22    382.05 o 
   1 -10  10     1489.37      758.18    387.76 o 
   2 -10  10      843.85      836.21    299.29 o 
   3 -10  10      534.79      719.76    202.75 o 
   5 -10  10      868.78     1458.64    272.30 o 
   6 -10  10     3050.50     4080.17    464.60 o 
  -7  -9  10      522.29      346.19    158.02 o 
  -6  -9  10     1377.08     1545.92    191.71 o 
  -5  -9  10        0.53        0.00    135.16 o 
  -4  -9  10     3813.37     4892.34    366.68 o 
  -3  -9  10     5657.20     7898.09    551.69 o 
  -2  -9  10      376.41      449.83    205.90 o 
  -1  -9  10     1332.32     1772.32    308.75 o 
   0  -9  10     1316.20     1024.57    361.16 o 
   1  -9  10      254.15      126.69    350.52 o 
   2  -9  10      546.78      769.02    269.54 o 
   3  -9  10      134.42       50.44    164.52 o 
   4  -9  10       21.53        0.00    177.92 o 
   5  -9  10      470.95      792.07    216.15 o 
   6  -9  10     1028.02     1158.56    269.34 o 
  -8  -8  10       22.01        0.00    151.12 o 
  -7  -8  10      208.39      267.18    136.94 o 
  -6  -8  10      361.40      378.90    136.35 o 
  -5  -8  10       20.22        2.76    119.40 o 
  -4  -8  10      825.23      933.54    156.25 o 
  -3  -8  10     1138.39     1240.33    176.74 o 
  -2  -8  10     1105.00     1401.10    197.23 o 
  -1  -8  10    12635.25    17877.04   1156.59 o 
   0  -8  10     5373.79     6109.42    546.18 o 
   1  -8  10       15.87      246.49    321.76 o 
   2  -8  10     1088.70     1163.68    276.04 o 
   3  -8  10      308.85      348.75    153.10 o 
   4  -8  10      289.19      541.64    197.62 o 
   5  -8  10      815.77      691.59    237.23 o 
   6  -8  10       52.74        0.00    236.05 o 
   7  -8  10      144.14        0.00    296.34 o 
  -9  -7  10     1852.60     1780.79    229.15 o 
  -8  -7  10       30.49       15.57    138.91 o 
  -7  -7  10      449.56      307.37    129.25 o 
  -6  -7  10      422.74      372.20    122.16 o 
  -5  -7  10     2195.46     2079.49    183.04 o 
  -4  -7  10     1052.58     1041.32    142.85 o 
  -3  -7  10     2162.76     2634.14    227.18 o 
  -2  -7  10     3728.28     4428.72    339.69 o 
   0  -7  10     5462.60     6282.81    524.90 o 
   1  -7  10      138.50        0.00    317.42 o 
   2  -7  10      596.84      618.25    130.79 o 
   3  -7  10      145.65       38.62    137.33 o 
   4  -7  10     2854.93     3249.28    350.52 o 
   5  -7  10     5179.22     6590.77    626.76 o 
   6  -7  10     1570.86     1617.84    327.08 o 
   7  -7  10       80.59        0.00    328.85 o 
  -9  -6  10     1071.04     1107.72    184.82 o 
  -8  -6  10      324.13      330.03    140.09 o 
  -7  -6  10      768.90      790.70    138.91 o 
  -6  -6  10     1759.00     1104.57    140.68 o 
  -5  -6  10    12809.02    12283.26    764.10 o 
  -4  -6  10     7724.03     7706.37    497.12 o 
  -3  -6  10     2626.72     2383.12    192.50 o 
  -2  -6  10     1243.07     1328.40    160.98 o 
  -1  -6  10      879.95      720.95    165.11 o 
   0  -6  10     1594.83     1446.23    256.93 o 
   1  -6  10      515.75      453.85    120.99 o 
   2  -6  10      289.49      243.35    155.85 o 
   3  -6  10     2010.11     2361.25    274.47 o 
   4  -6  10     7075.33     7964.09    714.84 o 
   5  -6  10     5074.10     5610.92    563.71 o 
   6  -6  10      696.83      339.49    293.19 o 
   7  -6  10       62.84        2.96    376.14 o 
 -10  -5  10     1716.70     1462.97    224.42 o 
  -9  -5  10      486.73      361.16    153.88 o 
  -8  -5  10      137.65       45.12    123.54 o 
  -7  -5  10      284.77      216.34    111.32 o 
  -6  -5  10     4694.46     3826.00    279.39 o 
  -5  -5  10    13991.76    11846.64    733.95 o 
  -4  -5  10     8741.11     6936.37    446.08 o 
  -3  -5  10       60.70      104.82     71.72 o 
  -2  -5  10     1146.59     1256.09    135.95 o 
  -1  -5  10      388.07      288.06    120.19 o 
   0  -5  10     2557.71     2578.87    232.40 o 
   1  -5  10     2254.06     2208.16    743.11 o 
   2  -5  10     2757.28     2922.79    298.51 o 
   3  -5  10     1434.09     1636.56    242.55 o 
   4  -5  10     2533.16     2981.31    356.24 o 
   5  -5  10     1728.01     1849.55    334.17 o 
   6  -5  10        6.86       51.03    331.21 o 
   7  -5  10      334.52      186.39    455.15 o 
 -10  -4  10      263.73      192.50    161.17 o 
  -9  -4  10     1660.32     1416.67    188.17 o 
  -8  -4  10      615.91      514.85    131.42 o 
  -7  -4  10        4.84       65.22    101.67 o 
  -6  -4  10     3095.88     2863.09    213.39 o 
  -5  -4  10     3569.57     2645.57    197.82 o 
  -4  -4  10     1092.43      755.43     96.94 o 
  -3  -4  10      529.48      383.23     80.19 o 
  -2  -4  10     3472.13     2886.34    214.77 o 
  -1  -4  10        0.35        0.00     59.15 o 
   0  -4  10     6864.36     6011.30    321.50 o 
   1  -4  10     5979.05     4644.88    742.52 o 
   2  -4  10      531.64      552.88    151.12 o 
   3  -4  10      103.46        0.00    162.16 o 
   4  -4  10      240.81      164.33    222.84 o 
   5  -4  10        4.81        0.00    288.65 o 
   6  -4  10        0.73        0.00    386.38 o 
   7  -4  10      140.88       52.61    531.79 o 
 -10  -3  10      288.22      304.42    169.05 o 
  -9  -3  10     3148.87     3124.56    271.12 o 
  -8  -3  10      792.89      616.52    136.74 o 
  -7  -3  10      977.92      967.43    135.16 o 
  -6  -3  10     3333.63     3105.44    229.94 o 
  -5  -3  10      460.18      439.19     78.22 o 
  -4  -3  10       19.07        0.00     64.23 o 
  -3  -3  10      915.45      798.97     91.82 o 
  -2  -3  10      339.78      252.79     51.63 o 
  -1  -3  10       20.27       24.96     76.25 o 
   0  -3  10     5731.46     4901.78    268.76 o 
   1  -3  10     1053.55      963.03    122.32 o 
   2  -3  10     1424.64     1005.07    191.91 o 
   3  -3  10     5210.16     4089.23    434.66 o 
   4  -3  10     1326.14      967.63    290.43 o 
   5  -3  10       37.37      104.62    343.82 o 
   6  -3  10      241.60      157.04    451.01 o 
 -10  -2  10      660.46      878.57    182.65 o 
  -9  -2  10     1408.41     1556.17    193.09 o 
  -8  -2  10      194.81       42.95    121.57 o 
  -7  -2  10     7921.97     8121.72    526.47 o 
  -6  -2  10    14412.47    13943.66    857.10 o 
  -5  -2  10     5754.45     5482.46    357.02 o 
  -4  -2  10      362.54      184.62     66.60 o 
  -3  -2  10       61.06       28.18     57.73 o 
  -2  -2  10     1033.01      842.56     73.08 o 
  -1  -2  10      128.40       60.66     57.84 o 
   0  -2  10      728.89      576.23     81.14 o 
   1  -2  10      104.93       77.83    142.06 o 
   2  -2  10     3848.38     2474.15    310.33 o 
   3  -2  10     7295.10     5342.76    548.74 o 
   4  -2  10     1308.89      726.07    326.29 o 
   5  -2  10      108.23        0.00    383.23 o 
   6  -2  10      329.32       55.76    512.09 o 
 -10  -1  10       29.97       13.00    149.55 o 
  -9  -1  10        0.19       36.65    138.71 o 
  -8  -1  10     3070.35     3858.11    294.56 o 
  -7  -1  10    14271.71    16689.13   1025.95 o 
  -6  -1  10     9982.56    10869.35    677.20 o 
  -5  -1  10     2138.61     2089.54    163.93 o 
  -4  -1  10     1334.84     1486.03    124.13 o 
  -3  -1  10      479.53      482.41     63.60 o 
  -2  -1  10     4201.12     3756.09    206.89 o 
  -1  -1  10    10474.39     8063.83    407.08 o 
   0  -1  10     3313.02     2947.28    274.17 o 
   1  -1  10     4049.52     2610.50    325.89 o 
   2  -1  10     1364.68      839.95    251.22 o 
   3  -1  10     1373.15     1024.18    313.48 o 
   4  -1  10      452.73      216.54    346.19 o 
   5  -1  10       21.64      113.49    441.16 o 
   6  -1  10       31.17       65.42    491.99 o 
 -10   0  10     3867.45     4431.28    336.34 o 
  -9   0  10     1198.22     1431.05    175.56 o 
  -8   0  10      467.48      655.33    134.77 o 
  -7   0  10     5509.83     6900.31    456.13 o 
  -6   0  10     3727.74     4463.00    304.02 o 
  -5   0  10       81.27        3.55     71.33 o 
  -4   0  10     1655.95     1755.16    208.26 o 
  -3   0  10      148.46      169.12     57.94 o 
  -2   0  10     6775.60     6170.03    442.34 o 
  -1   0  10    17558.00    14452.12    709.16 o 
   0   0  10     4647.04     3849.44    425.99 o 
   1   0  10       67.33        0.00    235.85 o 
   2   0  10        0.91        0.00    268.16 o 
   3   0  10       26.93        0.00    310.33 o 
   4   0  10      362.78      111.13    371.61 o 
   5   0  10      275.75      106.60    456.53 o 
 -10   1  10     2776.99     2798.47    228.16 o 
  -9   1  10       57.36      153.29    122.16 o 
  -8   1  10      350.66      307.77    117.04 o 
  -7   1  10      296.02      157.82     99.70 o 
  -6   1  10      540.71      707.94    107.19 o 
  -5   1  10       22.72       12.81     67.97 o 
  -4   1  10      353.73      396.76     70.97 o 
  -3   1  10      973.04     1079.85     94.21 o 
  -2   1  10     5538.53     5369.19    288.61 o 
  -1   1  10     4696.39     4167.57    235.89 o 
   0   1  10      445.03      390.91    265.21 o 
   1   1  10     1301.30      662.62    311.71 o 
   2   1  10     2080.19     1417.26    363.33 o 
   3   1  10      149.34      261.27    370.42 o 
   4   1  10     1187.23     1211.36    442.14 o 
   5   1  10      643.78     1032.46    456.92 o 
 -10   2  10      537.40      571.00    121.77 o 
  -9   2  10     1466.80     1489.57    160.98 o 
  -8   2  10     5463.19     6427.23    428.15 o 
  -7   2  10     1557.61     1621.78    156.64 o 
  -6   2  10       98.45       39.89    103.94 o 
  -5   2  10     1460.75     1684.56    131.33 o 
  -4   2  10        7.69       49.67     58.55 o 
  -3   2  10      227.69      241.03     66.80 o 
  -2   2  10       21.67        4.55     57.73 o 
  -1   2  10       17.74        0.00     63.31 o 
   0   2  10      959.06     1140.63    347.96 o 
   1   2  10     1697.52     1753.99    419.88 o 
   2   2  10     1251.60     1443.86    426.58 o 
   3   2  10       21.55        0.00    383.03 o 
   4   2  10     1478.30     1821.38    463.42 o 
 -10   3  10      153.73       80.00     88.07 o 
  -9   3  10     4084.62     3902.05    283.53 o 
  -8   3  10     6763.13     6861.30    448.25 o 
  -7   3  10      187.76      265.01     87.68 o 
  -6   3  10     1703.52     1822.96    275.26 o 
  -5   3  10      528.15      577.31    305.99 o 
  -4   3  10      138.87      103.64    272.69 o 
  -3   3  10     5700.39     6433.11    453.28 o 
  -2   3  10     6086.95     6542.77    370.32 o 
  -1   3  10      546.16      512.48    345.20 o 
   0   3  10      473.92      401.75    353.87 o 
   1   3  10     1172.25     1483.27    427.96 o 
   2   3  10      201.04      397.61    385.20 o 
   3   3  10        0.95       38.62    341.85 o 
  -9   4  10      867.55      760.55    113.49 o 
  -7   4  10      767.71      799.36    317.62 o 
  -6   4  10      757.64     1191.07    366.88 o 
  -5   4  10        0.24       72.90    310.52 o 
  -4   4  10     4317.49     6736.57    723.70 o 
  -3   4  10     7623.40     9432.98    939.46 o 
  -2   4  10     4923.68     6082.03    693.75 o 
  -1   4  10      531.32     1027.53    394.66 o 
   0   4  10      491.75      375.15    332.20 o 
   1   4  10      132.10       83.94    371.21 o 
   2   4  10      630.82     1142.01    422.24 o 
  -8   5  10      147.07      234.86    334.76 o 
  -7   5  10     1852.15     2963.78    478.59 o 
  -6   5  10     1476.34     1495.48    404.71 o 
  -5   5  10      316.10      503.03    371.01 o 
  -4   5  10     2898.73     3818.90    554.26 o 
  -3   5  10     5454.40     6690.67    749.12 o 
  -2   5  10      507.37      553.47    377.52 o 
  -1   5  10      212.50      416.73    374.95 o 
   0   5  10     1221.50     1350.47    420.08 o 
   1   5  10       66.70       59.31    378.30 o 
  -7   6  10     2864.40     4106.77    587.95 o 
  -6   6  10     2215.72     2835.51    517.02 o 
  -5   6  10      661.95     1097.48    429.73 o 
  -4   6  10       98.10        0.00    379.68 o 
  -3   6  10      169.92      118.42    375.15 o 
  -2   6  10       18.31        0.00    371.41 o 
  -1   6  10      389.84      256.34    382.84 o 
  -2 -12  11       70.83      225.60    244.32 o 
  -1 -12  11       44.35        0.00    346.98 o 
   0 -12  11     1096.56     1749.85    498.69 o 
   1 -12  11     2185.64     2994.32    582.63 o 
   2 -12  11      277.63      730.99    422.05 o 
  -4 -11  11     1150.85     1559.72    227.77 o 
  -3 -11  11     3186.87     4281.93    371.01 o 
  -2 -11  11     1149.61     1878.32    277.82 o 
  -1 -11  11      889.80     1415.49    355.05 o 
   0 -11  11     1261.57     2839.45    496.13 o 
   1 -11  11     1061.99     2139.59    510.32 o 
   2 -11  11      143.28      353.08    366.48 o 
   3 -11  11       55.17       25.61    275.45 o 
  -5 -10  11      504.58      509.73    166.89 o 
  -4 -10  11     5909.19     7101.28    503.42 o 
  -3 -10  11     9131.74    12037.56    793.45 o 
  -2 -10  11     3196.51     4643.49    404.31 o 
  -1 -10  11        3.94      524.11    288.65 o 
   0 -10  11        6.38        0.00    360.77 o 
   1 -10  11     1020.68      415.35    418.89 o 
   2 -10  11      970.58      966.84    384.61 o 
   5 -10  11     1210.10     1374.70    267.77 o 
  -6  -9  11      128.76      112.31    125.90 o 
  -5  -9  11     2200.38     2293.27    225.01 o 
  -4  -9  11     6530.03     7206.10    490.22 o 
  -3  -9  11     5686.34     7162.17    506.77 o 
  -2  -9  11      520.55      555.83    194.47 o 
  -1  -9  11      897.03     1254.51    274.47 o 
   0  -9  11      859.12      782.62    302.84 o 
   1  -9  11     1553.16     1018.27    409.63 o 
   2  -9  11     4495.94     4117.41    451.01 o 
   4  -9  11      848.68     1266.33    227.97 o 
   5  -9  11      360.55      361.95    209.64 o 
  -7  -8  11     2273.65     2357.31    229.35 o 
  -6  -8  11     1006.29     1090.19    163.34 o 
  -5  -8  11      206.11      322.15    128.47 o 
  -4  -8  11      570.11      469.73    135.16 o 
  -3  -8  11      757.56      676.22    151.32 o 
  -2  -8  11      163.08      186.59    161.37 o 
  -1  -8  11     1417.57     1641.09    258.31 o 
   0  -8  11        5.23       59.50    287.67 o 
   1  -8  11     1650.31     1023.19    385.79 o 
   2  -8  11     6016.11     6717.46    585.39 o 
   3  -8  11     1163.89     1650.94    245.11 o 
   4  -8  11      107.30       50.64    177.72 o 
   5  -8  11      279.21      204.91    212.99 o 
   6  -8  11        7.47        0.00    249.44 o 
  -8  -7  11     2002.38     2247.17    231.12 o 
  -7  -7  11     1988.73     1786.11    193.88 o 
  -6  -7  11       73.57       43.74    117.43 o 
  -5  -7  11     1760.53     1954.77    184.03 o 
  -4  -7  11     2159.28     2164.61    194.08 o 
  -3  -7  11       14.84       19.11    113.89 o 
  -2  -7  11       49.26        6.70    116.84 o 
  -1  -7  11      468.91      534.55    185.61 o 
   0  -7  11        0.35      163.73    238.21 o 
   1  -7  11     1095.50      563.32    333.18 o 
   2  -7  11      732.05      797.39    173.00 o 
   3  -7  11        1.36        0.00    144.62 o 
   4  -7  11     2293.86     2589.41    308.95 o 
   5  -7  11     2016.43     2691.08    358.60 o 
   6  -7  11       66.21        0.00    264.42 o 
  -9  -6  11      193.75      324.91    170.04 o 
  -8  -6  11      432.37      456.13    153.69 o 
  -7  -6  11       91.35       90.83    121.37 o 
  -6  -6  11     4464.82     4546.35    327.08 o 
  -5  -6  11     9489.90     8879.51    567.06 o 
  -4  -6  11     3390.70     3056.78    231.91 o 
  -3  -6  11       62.55      146.79     99.30 o 
  -2  -6  11      878.03      722.92    120.78 o 
  -1  -6  11       52.31        0.00    140.29 o 
   0  -6  11     1719.97     1331.35    242.94 o 
   1  -6  11     1152.33      369.83    304.02 o 
   2  -6  11      308.57      289.64    142.06 o 
   3  -6  11     1157.61     1449.77    220.87 o 
   4  -6  11     2104.77     2238.30    312.10 o 
   5  -6  11     1213.00     1049.20    275.45 o 
   6  -6  11       28.97        0.00    291.02 o 
  -9  -5  11      959.66      770.01    179.10 o 
  -8  -5  11     1143.02     1150.68    173.19 o 
  -7  -5  11     1173.39     1089.00    139.50 o 
  -6  -5  11     3818.68     3454.98    256.93 o 
  -5  -5  11     7983.82     6585.05    430.72 o 
  -4  -5  11     1845.85     1360.12    135.16 o 
  -3  -5  11       92.87      100.49     74.68 o 
  -2  -5  11      330.02      275.45     99.70 o 
  -1  -5  11     1690.95     1653.11    178.12 o 
   0  -5  11     6123.28     7235.07    525.29 o 
   1  -5  11     8136.89     8788.28    744.98 o 
   2  -5  11     1308.39     1554.00    210.83 o 
   3  -5  11      108.95      151.91    166.49 o 
   4  -5  11      541.53      615.14    243.53 o 
   5  -5  11      293.58      347.76    273.68 o 
   6  -5  11      132.15      261.66    352.69 o 
  -9  -4  11     5833.89     5452.31    403.72 o 
  -8  -4  11     3089.32     2949.00    255.75 o 
  -7  -4  11      725.83      724.10    133.39 o 
  -6  -4  11      259.72      152.50     98.71 o 
  -5  -4  11     1062.70      980.24    116.64 o 
  -4  -4  11     1187.24      909.90    108.76 o 
  -3  -4  11       37.58       17.73     75.27 o 
  -2  -4  11      855.55      677.80    102.65 o 
  -1  -4  11     3885.26     3247.51    244.32 o 
   0  -4  11     9589.12     9417.35    672.18 o 
   1  -4  11     5767.97     5497.63    496.33 o 
   2  -4  11      429.14      601.94    166.10 o 
   3  -4  11      563.35      666.96    203.54 o 
   4  -4  11       20.96       23.45    233.68 o 
   5  -4  11      909.54      621.84    324.51 o 
   6  -4  11      772.48      158.22    406.28 o 
 -10  -3  11     2750.67     3020.13    290.43 o 
  -9  -3  11     6834.06     7574.16    530.02 o 
  -8  -3  11     1116.91     1298.25    175.16 o 
  -7  -3  11      697.56      579.28    126.89 o 
  -6  -3  11      782.30      722.52    115.86 o 
  -5  -3  11      438.99      310.72     88.47 o 
  -4  -3  11     1393.10     1155.60    118.42 o 
  -3  -3  11     2660.08     1986.29    156.84 o 
  -2  -3  11      781.25      568.84     92.01 o 
  -1  -3  11     1768.13     1327.23    106.09 o 
   0  -3  11     4181.57     3880.84    349.93 o 
   1  -3  11      355.60      221.07    142.46 o 
   2  -3  11      468.46      346.38    170.63 o 
   3  -3  11      530.62      403.33    222.25 o 
   4  -3  11        9.33       26.99    259.69 o 
   5  -3  11     1335.27      820.05    387.56 o 
 -10  -2  11      489.21      615.73    194.08 o 
  -9  -2  11      972.91     1292.74    181.66 o 
  -8  -2  11        1.63        0.00    129.06 o 
  -7  -2  11     3090.85     4057.71    298.31 o 
  -6  -2  11     3989.32     3907.76    283.33 o 
  -5  -2  11     1353.04     1187.13    122.95 o 
  -4  -2  11     4453.44     3979.88    270.53 o 
  -3  -2  11     1934.97     1494.30    127.28 o 
  -2  -2  11       74.28      103.95     60.37 o 
  -1  -2  11     1343.89     1147.92    212.01 o 
   0  -2  11      472.36      403.13    152.70 o 
   1  -2  11        8.30        0.00    147.18 o 
   2  -2  11      336.39      173.59    187.77 o 
   3  -2  11      201.91      109.55    232.50 o 
   4  -2  11      303.27      294.96    327.47 o 
   5  -2  11      844.41      450.22    415.74 o 
 -10  -1  11      353.98      469.53    181.47 o 
  -9  -1  11      195.11      198.02    154.47 o 
  -8  -1  11      570.27      766.85    157.63 o 
  -7  -1  11     1389.29     1561.88    169.65 o 
  -6  -1  11     2076.28     2372.68    195.85 o 
  -5  -1  11      198.45      202.75     85.51 o 
  -4  -1  11     3461.93     3238.44    228.95 o 
  -3  -1  11        3.24        0.00     57.35 o 
  -2  -1  11     4334.28     3736.55    337.22 o 
  -1  -1  11     6331.82     5760.24    555.54 o 
   0  -1  11     2908.76     2098.80    280.97 o 
   1  -1  11        1.12       12.81    191.91 o 
   2  -1  11       75.70      123.15    233.29 o 
   3  -1  11      115.38      114.67    284.12 o 
   4  -1  11       18.83       78.81    364.31 o 
   5  -1  11        0.15        0.00    463.03 o 
 -10   0  11     5379.90     5895.04    434.26 o 
  -9   0  11      201.73      306.78    151.32 o 
  -8   0  11        6.84        0.00    124.92 o 
  -7   0  11      332.18      471.11    111.91 o 
  -6   0  11      650.74      904.19    117.04 o 
  -5   0  11      400.38      339.49     92.61 o 
  -4   0  11       80.39       82.95     74.87 o 
  -3   0  11     1477.81     1524.45    153.78 o 
  -2   0  11     8324.78     8195.14    485.79 o 
  -1   0  11     7533.69     6958.22    365.42 o 
   0   0  11      542.95      502.24    234.27 o 
   1   0  11      124.04       66.40    251.61 o 
   2   0  11      274.27        0.00    282.55 o 
   3   0  11      310.22       24.43    343.43 o 
   4   0  11     1409.14     1351.85    465.79 o 
 -10   1  11     2525.01     2831.17    240.38 o 
  -9   1  11        0.99      117.04    135.56 o 
  -8   1  11     1162.39     1519.92    166.69 o 
  -7   1  11       95.81       98.32    112.70 o 
  -6   1  11     3786.88     4605.26    323.33 o 
  -5   1  11     3745.93     4344.00    299.88 o 
  -4   1  11     3217.37     3532.05    210.19 o 
  -3   1  11      982.41     1381.24    113.01 o 
  -2   1  11     1871.78     1777.31    129.06 o 
  -1   1  11     2077.10     2022.94    359.19 o 
   0   1  11      333.44      511.10    289.25 o 
   1   1  11      444.43      729.42    337.32 o 
   2   1  11        0.89        0.00    337.91 o 
   3   1  11     1418.73     1449.97    449.63 o 
  -9   2  11      262.23      285.90    126.50 o 
  -8   2  11      766.10      715.03    132.21 o 
  -7   2  11       38.75       69.75    108.96 o 
  -6   2  11     6460.47     8248.21    529.63 o 
  -5   2  11     8991.67    10506.09    538.16 o 
  -4   2  11      392.47      329.36     83.14 o 
  -3   2  11        3.95        0.00    115.95 o 
  -2   2  11       55.61       24.80     76.16 o 
  -1   2  11       12.38        0.00    306.98 o 
   0   2  11      328.55      234.08    339.09 o 
   1   2  11       77.43        0.00    354.27 o 
   2   2  11       50.57      150.34    412.39 o 
  -9   3  11      185.85      115.86    113.10 o 
  -8   3  11      127.20       87.48    105.81 o 
  -7   3  11      522.67      801.93    127.09 o 
  -6   3  11     1620.44     2268.61    231.51 o 
  -5   3  11     2308.89     2977.07    297.22 o 
  -4   3  11       64.45      128.31     84.75 o 
  -3   3  11     4254.70     4595.09    280.97 o 
  -2   3  11      748.85     1238.36    386.97 o 
  -1   3  11      180.18       46.50    358.40 o 
   0   3  11      823.65     1447.21    446.87 o 
   1   3  11      454.37      620.06    425.00 o 
  -8   4  11      261.46      143.24    104.82 o 
  -7   4  11       90.29      258.70    106.60 o 
  -6   4  11       49.91       70.76     94.87 o 
  -5   4  11      293.66      335.17     98.81 o 
  -4   4  11     1085.73     1245.50    165.90 o 
  -3   4  11     2741.17     3613.63    238.75 o 
  -2   4  11     1200.92     1325.84    440.37 o 
  -1   4  11      591.60      593.46    423.62 o 
   0   4  11      697.95     1231.06    472.09 o 
  -7   5  11     4859.75     5907.85    717.99 o 
  -6   5  11     1663.11     1715.96    462.04 o 
  -5   5  11      368.10      629.32    423.62 o 
  -4   5  11      947.16     1239.93    483.13 o 
  -3   5  11      412.77      615.14    433.67 o 
  -2   5  11      162.39      418.50    425.79 o 
  -3 -11  12     1362.38     1497.45    236.64 o 
  -2 -11  12       88.83       10.44    202.16 o 
  -1 -11  12      291.05      371.61    298.31 o 
   0 -11  12      491.75     1054.33    368.45 o 
   1 -11  12      103.16        0.00    458.69 o 
   2 -11  12        2.85       26.99    423.82 o 
  -4 -10  12     2687.54     3399.22    291.02 o 
  -3 -10  12     3194.42     3827.37    326.29 o 
  -2 -10  12       20.51       81.77    196.44 o 
  -1 -10  12      886.67     1180.43    288.65 o 
   0 -10  12      517.58     1036.99    361.56 o 
   1 -10  12      341.09       83.74    439.78 o 
   2 -10  12     1212.58     1075.01    443.52 o 
  -6  -9  12      978.21     1065.36    177.33 o 
  -5  -9  12     1296.90     1142.99    158.61 o 
  -4  -9  12     2016.98     2068.26    211.61 o 
  -3  -9  12     1554.08     1819.60    214.77 o 
  -2  -9  12       31.58        0.00    176.15 o 
  -1  -9  12      553.00      724.89    237.43 o 
   0  -9  12       49.40      187.77    318.41 o 
   1  -9  12     3329.28     2355.14    460.47 o 
  -7  -8  12     4601.25     4510.88    343.63 o 
  -6  -8  12      615.78      713.26    153.69 o 
  -5  -8  12        4.61        0.00    120.39 o 
  -4  -8  12      242.25      210.23    129.85 o 
  -3  -8  12      883.83      863.40    143.83 o 
  -2  -8  12      713.11      772.77    175.95 o 
  -1  -8  12      677.98      716.61    217.33 o 
   0  -8  12      861.33      886.65    300.08 o 
   1  -8  12     3963.06     1891.13    419.09 o 
   4  -8  12       16.53        0.00    200.19 o 
  -7  -7  12     1610.42     1719.71    196.25 o 
  -6  -7  12       32.31        0.00    121.57 o 
  -5  -7  12     1759.83     1673.80    174.77 o 
  -4  -7  12      106.64      373.77    120.39 o 
  -3  -7  12     3357.42     3218.74    256.34 o 
  -2  -7  12     3356.24     3876.63    300.08 o 
  -1  -7  12     1730.23     1921.67    235.85 o 
   0  -7  12      562.92      449.43    243.73 o 
   1  -7  12      393.42      100.29    334.17 o 
   3  -7  12       69.53       46.11    161.57 o 
   4  -7  12       42.45        0.00    199.59 o 
  -8  -6  12      369.75      254.17    153.29 o 
  -7  -6  12        1.76       50.05    124.92 o 
  -6  -6  12     1138.67     1065.75    146.99 o 
  -5  -6  12     1160.25      978.86    133.98 o 
  -4  -6  12        6.14        0.00     97.33 o 
  -3  -6  12     2731.00     2434.94    203.93 o 
  -2  -6  12     3543.98     3554.48    272.69 o 
  -1  -6  12      257.97      290.62    148.37 o 
   0  -6  12      799.61      854.14    223.63 o 
   2  -6  12       77.20       89.26    147.78 o 
   3  -6  12       38.84       18.32    182.65 o 
   4  -6  12       43.69       86.30    203.34 o 
  -8  -5  12     1077.47      764.69    166.30 o 
  -7  -5  12       64.63       92.61    109.16 o 
  -6  -5  12      330.44      340.08    114.48 o 
  -5  -5  12      465.60      305.01     91.82 o 
  -4  -5  12        4.51       13.20     89.26 o 
  -3  -5  12      253.58      182.65     94.58 o 
  -2  -5  12      796.65      719.17    120.78 o 
  -1  -5  12     1466.66     1368.20    178.71 o 
   0  -5  12     5686.40     5655.25    426.77 o 
   1  -5  12     2797.95     3092.05    314.07 o 
   2  -5  12       11.76        0.00    142.26 o 
   3  -5  12      253.68      211.81    182.06 o 
   4  -5  12      170.54       14.58    212.60 o 
  -9  -4  12     4692.31     5438.91    415.54 o 
  -8  -4  12     1649.20     1637.74    203.93 o 
  -7  -4  12       81.48      195.85    125.90 o 
  -6  -4  12      377.51      390.72    113.69 o 
  -5  -4  12      529.07      445.49     94.58 o 
  -4  -4  12     2610.85     2102.35    174.57 o 
  -3  -4  12     1272.10     1196.98    128.47 o 
  -2  -4  12     1572.93     1418.64    142.85 o 
  -1  -4  12     1591.69     1478.34    162.55 o 
   0  -4  12     3367.67     3468.36    245.31 o 
   1  -4  12     1887.25     1736.26    219.69 o 
   2  -4  12       83.47        0.00    167.68 o 
   3  -4  12      379.06       49.26    195.85 o 
   4  -4  12      108.42      188.36    255.36 o 
  -9  -3  12     3170.92     3637.63    323.92 o 
  -8  -3  12      315.52      606.27    147.97 o 
  -7  -3  12      380.56      558.79    138.12 o 
  -6  -3  12      221.74      252.20    107.97 o 
  -5  -3  12     1272.66     1224.56    136.15 o 
  -4  -3  12     7721.49     6995.48    450.02 o 
  -3  -3  12     8139.58     6686.72    430.12 o 
  -2  -3  12      443.37      245.31     90.04 o 
  -1  -3  12      701.25      411.80    110.54 o 
   0  -3  12      336.84      316.63    137.53 o 
   1  -3  12      349.36      255.16    146.40 o 
   2  -3  12       70.31      109.75    179.10 o 
   3  -3  12       42.71       43.15    224.42 o 
   4  -3  12      698.18      418.30    299.88 o 
  -9  -2  12     1090.50     1540.21    223.24 o 
  -8  -2  12      394.82      262.25    153.69 o 
  -7  -2  12       84.33       88.86    107.58 o 
  -6  -2  12      101.20      134.38    102.06 o 
  -5  -2  12     3540.14     3762.55    271.32 o 
  -4  -2  12     5788.54     6020.95    391.70 o 
  -3  -2  12     4121.91     3642.56    255.16 o 
  -2  -2  12      113.42       57.53     81.97 o 
  -1  -2  12      838.80      747.96    103.94 o 
   0  -2  12       37.75       44.92    140.29 o 
   1  -2  12      776.27      668.93    190.33 o 
   2  -2  12     1045.29     1073.64    243.14 o 
   3  -2  12      994.97      601.35    279.98 o 
   4  -2  12      410.86      503.81    352.49 o 
  -9  -1  12      351.27      454.75    177.13 o 
  -8  -1  12     1727.81     1919.30    214.96 o 
  -7  -1  12      276.83      207.28    125.90 o 
  -6  -1  12       56.11      158.61    109.75 o 
  -5  -1  12     1120.57     1091.57    128.47 o 
  -4  -1  12     1309.88     1476.57    139.89 o 
  -3  -1  12        7.42       87.29     79.21 o 
  -2  -1  12      959.82      853.01     92.28 o 
  -1  -1  12     1258.43      982.80    204.52 o 
   0  -1  12        0.46        0.00    192.50 o 
   1  -1  12     2550.54     2068.26    321.56 o 
   2  -1  12     1346.88     1065.16    286.29 o 
   3  -1  12      219.29       95.56    307.37 o 
  -9   0  12      643.05      933.94    184.82 o 
  -8   0  12     1768.68     2306.28    229.54 o 
  -7   0  12      686.24      823.99    151.12 o 
  -6   0  12      932.13     1115.60    146.40 o 
  -5   0  12      992.07     1126.44    134.57 o 
  -4   0  12      190.57      120.39     86.30 o 
  -3   0  12      420.23      410.75     90.73 o 
  -2   0  12      732.16      667.44     95.78 o 
  -1   0  12       75.16        0.00    221.27 o 
   0   0  12       95.61       13.60    241.17 o 
   1   0  12      708.36      427.96    281.56 o 
   2   0  12      166.15        0.00    306.19 o 
  -8   1  12      651.12      695.53    142.46 o 
  -7   1  12      452.49      683.71    145.80 o 
  -6   1  12     3705.54     4902.59    346.98 o 
  -5   1  12     5374.21     6775.59    444.51 o 
  -4   1  12     1363.32     1611.15    136.38 o 
  -3   1  12       31.77        0.00     77.81 o 
  -2   1  12        0.53        0.00     86.20 o 
  -1   1  12      221.72      203.14    275.26 o 
   0   1  12       63.64        0.00    294.96 o 
   1   1  12       60.27       11.62    342.44 o 
   2   1  12      272.86       49.06    374.95 o 
  -8   2  12       48.31        0.00    112.11 o 
  -7   2  12     1982.90     2756.70    234.67 o 
  -6   2  12     6644.14     7753.86    502.63 o 
  -5   2  12     2739.40     3290.66    246.29 o 
  -4   2  12       73.51      175.76     90.56 o 
  -3   2  12      159.93      182.31    125.61 o 
  -2   2  12      100.12        0.00    305.80 o 
  -1   2  12      805.66      997.97    374.56 o 
   0   2  12     2129.72     2878.26    505.39 o 
   1   2  12      804.48     1021.03    442.34 o 
  -7   3  12      404.54      390.91    128.47 o 
  -6   3  12     1726.13     1877.73    180.88 o 
  -5   3  12     1103.39     1232.95    133.17 o 
  -4   3  12      211.68      242.63    100.96 o 
  -3   3  12      165.91      215.09     98.46 o 
  -2   3  12       80.06      118.22    373.77 o 
  -1   3  12     1619.87     2111.61    496.52 o 
  -5   4  12      109.84      100.46    107.73 o 
  -4   4  12       31.91       11.60    101.51 o 
  -3   4  12       71.44      243.73    433.47 o 
  -3 -10  13        1.56        0.00    159.60 o 
  -2 -10  13      898.00     1466.91    237.62 o 
  -1 -10  13     2030.08     3685.51    379.68 o 
   0 -10  13     1027.09     3262.09    464.01 o 
   1 -10  13       75.43      249.44    431.90 o 
  -4  -9  13       54.19       96.15    138.51 o 
  -3  -9  13       53.35       63.05    150.14 o 
  -2  -9  13        9.24        0.00    169.65 o 
  -1  -9  13      119.15      295.55    226.79 o 
   0  -9  13       93.16       40.39    302.64 o 
   1  -9  13      776.10      787.15    419.68 o 
  -5  -8  13      511.77      325.89    120.58 o 
  -4  -8  13        2.10       46.30    128.66 o 
  -3  -8  13      796.51      872.46    160.19 o 
  -2  -8  13     3006.25     3684.72    307.37 o 
   0  -8  13      477.42      681.93    281.95 o 
  -6  -7  13       66.28       55.37    112.31 o 
  -5  -7  13      214.88       77.43    104.23 o 
  -4  -7  13      578.50      526.67    130.63 o 
  -3  -7  13     5851.61     6060.75    419.88 o 
  -2  -7  13     5703.65     6528.31    456.13 o 
   0  -7  13        1.70       75.66    243.73 o 
  -7  -6  13      249.56      317.42    145.02 o 
  -6  -6  13      347.82      363.92    125.90 o 
  -5  -6  13       58.20       75.66     97.33 o 
  -4  -6  13     2050.97     2079.29    189.74 o 
  -3  -6  13     3831.68     3690.44    275.06 o 
  -2  -6  13     3144.57     3278.05    263.24 o 
  -1  -6  13      274.18      367.07    163.34 o 
   0  -6  13      303.55        3.15    216.54 o 
   3  -6  13     2097.16     2751.38    334.37 o 
  -7  -5  13     1269.35     1239.73    176.34 o 
  -6  -5  13     1290.97     1148.90    144.03 o 
  -5  -5  13      876.04      617.11    110.73 o 
  -4  -5  13       17.53       60.29     99.90 o 
  -3  -5  13      427.36      555.63    114.67 o 
  -2  -5  13      161.83      145.21    112.31 o 
  -1  -5  13      199.04       66.79    135.36 o 
   2  -5  13      850.93      919.56    197.43 o 
   3  -5  13     1557.53     1742.17    270.33 o 
  -7  -4  13     2146.92     2360.46    228.16 o 
  -6  -4  13     1017.22      765.67    139.11 o 
  -5  -4  13       97.64      187.97    105.41 o 
  -4  -4  13     1079.93     1034.43    129.25 o 
  -3  -4  13      645.87      645.68    110.54 o 
  -2  -4  13      257.20      210.43    114.48 o 
  -1  -4  13       31.46       65.81    126.30 o 
   1  -4  13        0.05        4.93    146.40 o 
   2  -4  13      341.99      218.31    178.12 o 
   3  -4  13      152.38      180.68    214.57 o 
  -8  -3  13       51.78       51.43    162.36 o 
  -7  -3  13      116.69      214.77    143.05 o 
  -6  -3  13        0.70        0.00    100.09 o 
  -5  -3  13     2316.00     2350.22    199.00 o 
  -4  -3  13     5502.37     4953.42    339.49 o 
  -3  -3  13      687.92      497.51    107.97 o 
  -2  -3  13       10.00       39.01     99.11 o 
   0  -3  13        0.20        0.00    141.08 o 
   1  -3  13      548.02      317.42    179.10 o 
   2  -3  13      367.68      399.78    210.63 o 
  -8  -2  13     1403.90     1780.00    226.00 o 
  -7  -2  13      882.94      883.89    164.13 o 
  -6  -2  13     1051.99     1084.47    151.12 o 
  -5  -2  13     2095.62     2333.86    198.02 o 
  -4  -2  13     3631.80     4231.10    298.90 o 
  -3  -2  13      361.52      480.76    105.81 o 
  -2  -2  13      449.49      346.19    107.78 o 
   0  -2  13      406.03      463.82    184.23 o 
   2  -2  13     1963.85     1481.49    300.08 o 
  -8  -1  13     4291.77     5421.38    405.89 o 
  -7  -1  13     1587.45     2116.14    215.95 o 
  -6  -1  13      720.50      511.30    133.00 o 
  -5  -1  13       53.38       42.95     91.23 o 
  -4  -1  13      298.16      320.77    104.23 o 
  -3  -1  13      213.12      173.98     97.14 o 
  -2  -1  13       54.76       14.78     98.32 o 
  -1  -1  13       64.35       39.41    179.69 o 
   0  -1  13     1667.11     1395.00    257.92 o 
   1  -1  13     2562.12     2376.03    340.47 o 
  -7   0  13      521.99      397.42    149.94 o 
  -6   0  13      847.16     1108.90    156.84 o 
  -5   0  13      297.36      226.19    113.10 o 
  -4   0  13       36.27       90.24    109.75 o 
  -3   0  13      692.32      747.74    126.50 o 
  -2   0  13     1007.49     1238.55    274.07 o 
  -1   0  13      490.96      443.52    249.64 o 
   0   0  13      456.19      481.35    270.13 o 
  -7   1  13      126.38      131.03    143.44 o 
  -6   1  13     1735.04     2099.19    201.76 o 
  -5   1  13     1548.17     1656.85    173.59 o 
  -4   1  13      213.80      193.29    109.55 o 
  -3   1  13     2044.21     2379.12    174.82 o 
  -2   1  13      802.61     1046.84    311.31 o 
  -1   1  13        0.41        0.00    290.82 o 
  -5   2  13      392.38      348.16    127.48 o 
  -4   2  13        4.23       80.75    107.16 o 
  -3   2  13      957.10     1209.39    386.19 o 
  -3  -8  14      704.24      777.10    162.16 o 
  -2  -8  14     1048.43     1043.88    190.14 o 
  -1  -8  14       26.31      373.38    211.81 o 
   0  -8  14       58.77      143.64    280.77 o 
  -4  -7  14      308.73      335.94    132.60 o 
  -3  -7  14     2265.40     2084.02    203.34 o 
  -2  -7  14     1866.24     2381.54    233.48 o 
  -1  -7  14       18.46        0.00    183.83 o 
  -5  -6  14      550.04      470.52    131.03 o 
  -4  -6  14     1335.78     1116.98    151.52 o 
  -3  -6  14     1006.41     1015.12    145.41 o 
  -2  -6  14      730.48      847.44    166.89 o 
  -1  -6  14       21.54        0.00    181.86 o 
  -5  -5  14      560.40      693.36    132.21 o 
  -4  -5  14        2.86        0.00    106.40 o 
  -3  -5  14      182.77       67.78    112.70 o 
  -2  -5  14      587.92      757.99    147.97 o 
  -1  -5  14      393.35      213.39    159.60 o 
  -6  -4  14      932.95      953.05    155.07 o 
  -5  -4  14       48.74       93.20    115.46 o 
  -4  -4  14      743.54      770.99    129.65 o 
  -3  -4  14       50.92        0.00    106.99 o 
  -2  -4  14     1199.15     1388.10    173.59 o 
  -6  -3  14        0.03        0.00    129.06 o 
  -5  -3  14      819.83      855.32    140.29 o 
  -4  -3  14      487.11      419.48    126.50 o 
  -3  -3  14        0.37       25.02    110.14 o 
  -2  -3  14      811.64      868.52    151.32 o 
  -6  -2  14       44.86       96.35    133.19 o 
  -5  -2  14      249.34      404.71    129.25 o 
  -4  -2  14      237.04      284.32    117.63 o 
  -3  -2  14       31.81        0.00    109.94 o 
  -5  -1  14      189.61       57.73    122.55 o 
  -4  -1  14      184.16      186.20    117.43 o 
  -3  -1  14      709.54      806.85    145.80 o 
                                                 
